# Supplementary material for: Exogenous Calcium Alleviates Nocturnal Chilling-Induced Feedback Inhibition of Photosynthesis by Improving Sink Demand in Peanut (Arachis hypogaea)
Source: Front Plant Sci. 2020 Dec 21;11:607029. doi: 10.3389/fpls.2020.607029 (PMC7779555; doi:10.3389/fpls.2020.607029)
Supplement: Supplementary file 1 [file Table_1.xlsx]

## Sheet: Figure 1 生长指标
	Time	Treaments	Plant height (cm)	Average	SE	Total plant dry weight (g)	Average	SE	Leaf dry weight (g)	Average	SE	Leaf area (cm2)	Average	SE	LMA (g·m-2)	Average	SE	SPAD	Average	SE	H2O2 concentration (umol·g-1 FW)	Average	SE
	1 DAT	CK	15.1	15.3333	0.1453	0.8707	0.84333	0.01764	0.2884	0.275	0.00681	52.1887	51.2667	0.47022	55.261	53.6473	1.19606	42.4	42.3	0.60828	0.065	0.05867	0.00348
			15.3			0.8528			0.2649			50.932			52.0105			41.2			0.058
			15.6			0.8066			0.2719			50.6611			53.6704			43.3			0.053
		LNT	15.4	15.3667	0.1453	0.8867	0.85	0.02309	0.2735	0.275	0.00879	50.4444	51.3667	0.49103	54.2181	53.4872	1.45386	41.2	41.2	0.46188	0.065	0.062	0.00208
			15.1			0.8458			0.2693			51.7339			52.0548			42			0.058
			15.6			0.8116			0.2819			52.022			54.1886			40.4			0.063
		LNT+Ca	15.4	15.3667	0.1453	0.809	0.84667	0.02028	0.2723	0.27267	0.00833	50.8851	51.8333	0.54874	53.5127	52.6325	1.2313	42.8	42.4	0.26458	0.062	0.05967	0.00186
			15.1			0.8752			0.2694			51.8296			51.9781			42.5			0.056
			15.6			0.8466			0.2769			52.8368			52.4066			41.9			0.061
		LNT+TFP	15.5	15.4333	0.17638	0.8676	0.83333	0.02333	0.2791	0.27067	0.00418	51.3073	51.3	0.63509	54.3977	52.8021	2.26171	40.6	41.0667	0.62272	0.071	0.06567	0.00291
			15.1			0.8442			0.2662			52.4409			50.7619			42.3			0.061
			15.7			0.7941			0.2674			50.2189			53.2469			40.3			0.065
	6 DAT	CK	16.8	16.5333	0.17638	1.2807	1.31667	0.02028	0.4978	0.49533	0.00649	72.4145	71.9	0.32146	68.7431	68.8653	0.89328	42.8	42.6333	0.36667	0.054	0.06033	0.00348
			16.2			1.3197			0.483			71.3265			67.7168			42.8			0.061
			16.6			1.3528			0.505			72.0028			70.1361			42.25			0.066
		LNT	15.9	15.8667	0.20276	1.141	1.13	0.02082	0.3848	0.37867	0.00949	62.1033	62.4	0.96437	61.9613	60.6761	1.04263	36.1	36.2667	0.3283	0.076	0.07967	0.00186
			16.2			1.1606			0.3913			64.192			60.9578			35.8			0.081
			15.5			1.0948			0.3597			60.8533			59.1093			36.9			0.082
		LNT+Ca	16.5	16.2333	0.17638	1.1912	1.21333	0.02848	0.444	0.43267	0.00731	69.2975	66.8	1.44338	64.0716	64.8025	1.35392	39.7	39.4333	0.59255	0.066	0.071	0.00265
			15.9			1.2677			0.4346			66.7623			65.0967			38.3			0.075
			16.3			1.1817			0.4193			64.2711			65.2393			40.3			0.072
		LNT+TFP	15.8	15.6333	0.12019	1.057	1.03667	0.02848	0.3329	0.32367	0.00835	57.8548	57.6667	0.95975	57.5406	56.1613	1.02129	35.4	35	0.26458	0.087	0.08833	0.00186
			15.7			0.9825			0.3313			59.2265			55.9378			35.1			0.092
			15.4			1.0717			0.3074			55.8854			55.0054			34.5			0.086
	11 DAT	CK	17.5	17.9667	0.23333	1.7755	1.73333	0.02603	0.6478	0.62867	0.01224	81.5384	81.4667	0.54874	79.4472	77.1571	1.53083	43.7	43.4333	0.41798	0.058	0.059	0.00265
			18.2			1.6917			0.606			80.4515			75.3249			42.8			0.064
			18.2			1.7294			0.632			82.4			76.699			43.8			0.055
		LNT	16.3	16.6667	0.20276	1.3736	1.31	0.03464	0.3998	0.41267	0.01267	64.3006	64.9667	1.03655	62.1767	63.4736	0.87018	36.1	36.8667	0.43333	0.086	0.08367	0.00186
			16.7			1.313			0.3998			63.6411			62.8211			36.9			0.08
			17			1.2462			0.4384			67.0099			65.4231			37.6			0.085
		LNT+Ca	17.3	17.4	0.15275	1.55	1.48	0.03786	0.4807	0.49633	0.00767	69.0823	70.6333	0.89505	69.5837	70.2566	0.91911	37.9	38.9667	0.53645	0.069	0.07333	0.0026
			17.2			1.4231			0.5043			70.6			71.4306			39.4			0.073
			17.7			1.4725			0.5036			72.1952			69.7554			39.6			0.078
		LNT+TFP	15.5	15.9	0.20817	1.2207	1.17667	0.02963	0.3493	0.33067	0.00917	61.3388	58.8	1.2897	56.9461	56.2107	0.91149	35.3	35.0333	0.37118	0.096	0.09233	0.00186
			16.2			1.1176			0.3207			58.1099			55.1885			35.5			0.091
			16			1.1908			0.322			56.9937			56.4974			34.3			0.09

## Sheet: Figure 2 各形态糖含量
	Time	Treaments	Soluble sugars concentrations (g m-2 Leaf Area)	Average	SE	Starch concentration (g m-2 Leaf Area)	Average	SE	Total nonstructural carbohydrates concentrations (g m-2 Leaf Area)	Average	SE
	1 DAT	CK	1.39	1.55667	0.09025	7.79	7.7	0.36364	9.18	9.25667	0.32845
			1.58			8.28			9.86
			1.7			7.03			8.73
		LNT	1.56	1.71	0.07506	8.69	9.26667	0.31392	10.25	10.9767	0.3849
			1.79			9.77			11.56
			1.78			9.34			11.12
		LNT+Ca	1.49	1.61667	0.06333	7.57	8.04333	0.28026	9.06	9.66	0.33546
			1.68			8.02			9.7
			1.68			8.54			10.22
		LNT+TFP	1.94	1.82	0.08413	9.29	9.71333	0.25783	11.23	11.5367	0.25828
			1.87			10.18			12.05
			1.66			9.67			11.33
	6 DAT	CK	1.47	1.63333	0.08293	7.79	7.58	0.46474	9.26	9.21333	0.33568
			1.74			6.87			8.61
			1.69			8.08			9.77
		LNT	2.23	2.34667	0.05897	13.25	13.22	0.44193	15.48	15.5667	0.43518
			2.42			12.44			14.86
			2.39			13.97			16.36
		LNT+Ca	1.96	2.09333	0.06766	9.62	10.1933	0.33198	11.58	12.2867	0.39608
			2.18			10.77			12.95
			2.14			10.19			12.33
		LNT+TFP	2.47	2.57	0.05132	13.97	14.6	0.35275	16.44	17.17	0.39357
			2.64			14.64			17.28
			2.6			15.19			17.79
	11 DAT	CK	1.73	1.61333	0.08007	8.43	7.79	0.47541	10.16	9.40333	0.40391
			1.65			7.13			8.78
			1.46			7.81			9.27
		LNT	2.61	2.77	0.08	14.67	15.3367	0.39282	17.28	18.1067	0.46265
			2.85			16.03			18.88
			2.85			15.31			18.16
		LNT+Ca	2.29	2.38	0.05508	11.68	12.3467	0.37302	13.97	14.7267	0.42756
			2.37			12.39			14.76
			2.48			12.97			15.45
		LNT+TFP	2.97	3.12	0.07767	16.72	17.31	0.4037	19.69	20.43	0.37363
			3.23			17.48			20.71
			3.16			17.73			20.89

## Sheet: Figure 3 气体交换参数
	Time	Treaments	Pn	Average	SE	gs	Average	SE	Tr	Average	SE	Ci	Average	SE	WUE	Average	SE	Ls	Average	SE
	1 DAT	CK	19.87	20.6533	0.39168	262.8	256.3	3.75278	7.0145	7.10333	0.05487	248	236.593	5.70338	2.8327	2.90333	0.03844	0.38	0.40867	0.01433
			21.04			256.3			7.2			230.93			2.92222			0.422675
			21.05			249.8			7.1032			230.85			2.96345			0.422875
		LNT	18.59	19.1467	0.28614	246.553	243.3	2.5865	6.71657	6.76667	0.02404	262.3	255.55	3.37873	2.76778	2.83	0.03215	0.34425	0.361	0.0085
			19.31			239.196			6.8027			252.45			2.83858			0.368875
			19.54			248.098			6.77861			251.9			2.8826			0.37025
		LNT+Ca	19.72	20.15	0.22502	259.35	249.633	4.91404	6.79614	6.95	0.07767	236.48	240.837	2.53184	2.90165	2.9	0.00024	0.4088	0.398	0.00635
			20.25			245.719			6.98503			240.78			2.89906			0.39805
			20.48			243.809			7.05911			245.25			2.90122			0.386875
		LNT+TFP	18.1	18.47	0.21962	241.167	242.8	3.66788	6.45638	6.59667	0.07311	257.08	260.37	6.76465	2.80343	2.8	0.00577	0.3573	0.349	0.01665
			18.45			249.772			6.61694			273.38			2.7883			0.31655
			18.86			237.418			6.70716			250.65			2.81192			0.373375
	6 DAT	CK	19.6	20.6333	0.578312	258.4	260.193	2.21601	6.96298	6.99333	0.04028	251.932	242.476	5.0791	2.81489	2.95	0.07234	0.37017	0.394	0.01286
			20.7			257.583			6.98931			240.962			2.96166			0.397596
			21.6			264.603			7.02698			234.534			3.07386			0.413665
		LNT	16.8	17.2	0.35119	232.339	230.21	2.53004	6.35791	6.37	0.06083	273.561	276.729	3.85778	2.64238	2.73	0.03215	0.316098	0.308	0.00954
			16.9			233.123			6.26502			284.406			2.69752			0.288985
			17.9			225.165			6.47508			272.221			2.76444			0.319448
		LNT+Ca	18.1	18.7	0.34641	239.719	243.783	2.55904	6.53946	6.58437	0.08667	255.949	261.564	3.77025	2.76781	2.82333	0.02764	0.360127	0.346	0.00945
			18.7			243.122			6.57539			268.73			2.84394			0.328175
			19.3			248.512			6.63912			260.012			2.90701			0.34997
		LNT+TFP	14.9	16.0657	0.41767	217.625	221.747	2.75242	6.2128	6.21637	0.05167	294.447	290.075	2.21301	2.39827	2.584	0.0431	0.263883	0.275	0.00557
			16.1			226.967			6.19831			288.486			2.59748			0.278786
			16.2			220.635			6.23839			287.292			2.59682			0.281771
	11 DAT	CK	20.2212	20.3167	0.27278	264.624	262.993	5.27653	6.80149	6.86667	0.04807	246.454	237.709	5.26008	2.97305	2.95667	0.02404	0.383865	0.40567	0.01302
			19.9032			253.15			6.8392			228.272			2.91016			0.429321
			20.8304			271.205			6.95828			238.401			2.9936			0.403998
		LNT	16.0099	16.55	0.3995	191.7	188.8	3.5171	6.05956	6.13333	0.04333	314.431	309.326	3.23009	2.6421	2.69667	0.04702	0.213923	0.22667	0.00819
			16.3132			181.8			6.12775			303.345			2.66218			0.241637
			17.3348			192.9			6.20515			310.202			2.79362			0.224495
		LNT+Ca	17.4121	17.8433	0.26034	228.4	231.667	2.92366	6.4245	6.39667	0.06333	280.949	289.916	4.64604	2.71026	2.78667	0.04096	0.297629	0.27533	0.0117
			17.809			229.1			6.34964			296.51			2.80473			0.258725
			18.3118			237.5			6.41665			292.288			2.85379			0.269281
		LNT+TFP	14.4074	15.1933	0.39473	170.7	175.8	2.66646	5.94639	6	0.06807	319.06	323.902	3.83087	2.42289	2.53	0.05196	0.202349	0.19	0.00961
			15.5046			177			6.068			331.465			2.55514			0.171338
			15.6674			179.7			5.97341			321.18			2.62285			0.197049

## Sheet: Figure 5 FvFm NPQ
	Time	Treaments	Fv/Fm	Average	SE	NPQ	Average	SE
	11 HoL	CK	0.817	0.82467	0.00974	1.114	1.06567	0.02417
			0.813			1.042
			0.844			1.041
		LNT	0.792	0.79033	0.00726	1.37	1.37167	0.03032
			0.777			1.32
			0.802			1.425
		LNT+Ca	0.83	0.81567	0.00745	1.24	1.193	0.02869
			0.812			1.141
			0.805			1.198
		LNT+TFP	0.771	0.782	0.00586	1.442	1.49333	0.02917
			0.791			1.495
			0.784			1.543

## Sheet: Figure 6 PSIPSII荧光参数
	Time	PAR	Treaments	Y(II)	Average	SE	Y(NPQ)	Average	SE	Y(NO)	Average	SE	Y(I)	Average	SE	Y(ND)	Average	SE	Y(NA)	Average	SE
	11 HoL	24	CK	0.785554	0.773	0.00751	0.0296553	0.03635	0.00318	0.184791	0.19065	0.0047	0.801921	0.78233	0.01155	0.0530794	0.05767	0.00467	0.145	0.16	0.00777
				0.759893			0.0401868			0.19992			0.762159			0.0668413			0.171
				0.773554			0.0392157			0.187231			0.782921			0.0530794			0.164
			LNT	0.754003	0.76267	0.00521	0.0405511	0.03393	0.00404	0.205446	0.2034	0.0012	0.736048	0.742	0.00379	0.111952	0.10867	0.0024	0.152	0.14933	0.00426
				0.762003			0.0344791			0.203518			0.740977			0.104023			0.155
				0.772003			0.0267697			0.201227			0.748977			0.110023			0.141
			LNT+Ca	0.768867	0.7712	0.0012	0.034219	0.03129	0.00458	0.196914	0.19751	0.00406	0.765079	0.761	0.00208	0.116921	0.10467	0.00617	0.118	0.13433	0.00817
				0.772867			0.0224408			0.204693			0.758			0.0990004			0.143
				0.771867			0.0371987			0.190935			0.75992			0.0980798			0.142
			LNT+TFP	0.756	0.761	0.00551	0.019826	0.03015	0.00577	0.224174	0.20885	0.01082	0.702	0.71267	0.00706	0.176	0.165	0.00666	0.122	0.12233	0.00837
				0.755			0.030318			0.214682			0.710079			0.152921			0.137
				0.772			0.0402937			0.187706			0.725921			0.166079			0.108
		32	CK	0.741697	0.74933	0.00393	0.0620859	0.05293	0.0052	0.196217	0.19774	0.00328	0.774	0.778	0.00208	0.0320004	0.03533	0.00176	0.194	0.18667	0.00384
				0.751597			0.0441021			0.204301			0.781			0.0380004			0.181
				0.754697			0.052589			0.192714			0.779			0.0360004			0.185
			LNT	0.726	0.735	0.00473	0.0598911	0.05301	0.00557	0.214109	0.21199	0.00586	0.727	0.73367	0.00406	0.091	0.09433	0.00167	0.182	0.172	0.00551
				0.742			0.056995			0.201005			0.733			0.096			0.171
				0.737			0.0421411			0.220859			0.741			0.096			0.163
			LNT+Ca	0.738997	0.74333	0.0026	0.0547508	0.05066	0.0059	0.206253	0.20601	0.00693	0.753119	0.75267	0.000333333	0.0628813	0.06467	0.00726	0.184	0.18267	0.00696
				0.742997			0.0393658			0.217638			0.753			0.0530004			0.194
				0.747997			0.0578597			0.194144			0.751881			0.0781194			0.17
			LNT+TFP	0.723	0.732	0.00451	0.0561719	0.05048	0.00267	0.220828	0.21752	0.00186	0.692	0.703	0.007	0.132	0.12767	0.00484	0.176	0.16933	0.00333
				0.736			0.0476108			0.216389			0.716			0.118			0.166
				0.737			0.0476535			0.215347			0.701			0.133			0.166
		50	CK	0.737443	0.73267	0.00786	0.0521552	0.05418	0.00338	0.210402	0.21315	0.00458	0.774619	0.77562	0.00781	0.018381	0.01571	0.00176	0.207	0.20867	0.00669
				0.717124			0.0606535			0.222222			0.762571			0.0164286			0.221
				0.743443			0.0497416			0.206816			0.789667			0.0123333			0.198
			LNT	0.72	0.719	0.00208	0.0481518	0.04915	0.00666	0.231848	0.23185	0.00462	0.724	0.72133	0.00371	0.086	0.08133	0.00291	0.19	0.19733	0.00636
				0.715			0.0609631			0.224037			0.714			0.076			0.21
				0.722			0.0383272			0.239673			0.726			0.082			0.192
			LNT+Ca	0.722003	0.72567	0.00524	0.0575338	0.05259	0.00353	0.220463	0.22174	0.00273	0.733	0.74233	0.00549	0.05	0.051	0.00953	0.217	0.20667	0.00536
				0.719003			0.0540549			0.226942			0.742476			0.0535238			0.204
				0.736003			0.0461868			0.21781			0.751524			0.0494762			0.199
			LNT+TFP	0.660384	0.71367	0.03178	0.103313	0.05167	0.02973	0.236303	0.23454	0.00219	0.649381	0.69167	0.02454	0.155619	0.123	0.01739	0.195	0.18533	0.00821
				0.711003			0.0516941			0.237303			0.692			0.116			0.192
				0.769622			0			0.23			0.733619			0.097381			0.169
		108	CK	0.737092	0.71867	0.01014	0.0406861	0.05753	0.00833	0.222222	0.2238	0.00441	0.791046	0.77767	0.00961	0.0359541	0.04033	0.00296	0.173	0.182	0.00666
				0.701872			0.0663474			0.23178			0.758954			0.0460458			0.195
				0.717046			0.0655629			0.217391			0.783			0.039			0.178
			LNT	0.667954	0.701	0.0185	0.0832835	0.05223	0.01852	0.248762	0.24677	0.00233	0.709113	0.74236	0.01828	0.115887	0.0983	0.00984	0.175	0.15933	0.00845
				0.703			0.0545377			0.242462			0.745614			0.0973862			0.157
				0.732046			0.0188744			0.24908			0.772365			0.0816348			0.146
			LNT+Ca	0.709	0.708	0.00493	0.0664771	0.06058	0.00353	0.224523	0.23142	0.0041	0.757409	0.75733	0.00289	0.0805908	0.07267	0.01056	0.162	0.17	0.00462
				0.699			0.0615178			0.239482			0.752182			0.0778183			0.17
				0.716			0.0537553			0.230245			0.762409			0.0595908			0.178
			LNT+TFP	0.627908	0.679	0.02743	0.118223	0.06816	0.02532	0.253869	0.25284	0.00608	0.646908	0.6967	0.02858	0.233092	0.19264	0.02497	0.12	0.11067	0.0047
				0.687			0.0500892			0.262911			0.697			0.198			0.105
				0.722092			0.0361591			0.241749			0.746183			0.146817			0.107
		186	CK	0.622925	0.62533	0.01304	0.140669	0.13906	0.01129	0.236407	0.23561	0.00145	0.67432	0.67433	0.01386	0.20268	0.19967	0.01037	0.123	0.126	0.00681
				0.60434			0.157907			0.237754			0.650239			0.210761			0.139
				0.648726			0.118607			0.232667			0.698442			0.185558			0.116
			LNT	0.573196	0.59133	0.00991	0.171854	0.14694	0.01443	0.25495	0.26173	0.00481	0.61128	0.62879	0.00984	0.33072	0.30421	0.01656	0.058	0.067	0.00709
				0.606797			0.121846			0.271357			0.644761			0.274239			0.081
				0.593997			0.147108			0.258896			0.63032			0.30768			0.062
			LNT+Ca	0.614804	0.59567	0.00982	0.136312	0.15957	0.012	0.248883	0.24476	0.00219	0.671801	0.65187	0.01058	0.248199	0.25747	0.01021	0.08	0.09067	0.00546
				0.583203			0.174888			0.241909			0.635598			0.266402			0.098
				0.589003			0.167515			0.243482			0.648199			0.257801			0.094
			LNT+TFP	0.518203	0.54367	0.01445	0.213291	0.18708	0.01342	0.268507	0.26925	0.00924	0.544797	0.5674	0.01126	0.419203	0.39293	0.01311	0.036	0.03967	0.00367
				0.545003			0.169465			0.285531			0.576398			0.376602			0.047
				0.567804			0.178483			0.253713			0.581			0.383			0.036
		286	CK	0.459772	0.48167	0.01405	0.295941	0.27214	0.01222	0.244287	0.24619	0.00643	0.49968	0.523	0.013	0.38932	0.383	0.01016	0.111	0.094	0.00907
				0.507817			0.256023			0.236161			0.54498			0.37502			0.08
				0.477422			0.264451			0.258128			0.52433			0.38467			0.091
			LNT	0.426997	0.42433	0.01392	0.304439	0.30149	0.02083	0.268564	0.27418	0.00742	0.470275	0.46629	0.01457	0.483725	0.49004	0.02188	0.046	0.04367	0.00731
				0.446647			0.264409			0.288945			0.489103			0.455897			0.055
				0.399347			0.335623			0.265031			0.439497			0.530503			0.03
			LNT+Ca	0.458003	0.45167	0.00328	0.282557	0.29146	0.00437	0.25944	0.25687	0.0012	0.5083	0.50064	0.00371	0.4377	0.43569	0.01186	0.054	0.06367	0.00491
				0.450003			0.295142			0.254854			0.49565			0.43735			0.067
				0.447003			0.296679			0.256318			0.497975			0.432025			0.07
			LNT+TFP	0.374	0.374	0.0127	0.343691	0.34552	0.00784	0.282309	0.28048	0.00498	0.409488	0.41015	0.01358	0.556512	0.55818	0.0133	0.034	0.03167	0.0012
				0.35235			0.359558			0.288092			0.386512			0.582488			0.031
				0.39565			0.33331			0.27104			0.434463			0.535537			0.03
		515	CK	0.319807	0.31832	0.01071	0.42448	0.41894	0.00289	0.255713	0.26274	0.00982	0.360509	0.35984	0.00954	0.552491	0.54316	0.01229	0.087	0.097	0.00643
				0.336346			0.413555			0.2501			0.375625			0.515375			0.109
				0.298807			0.41878			0.282413			0.343393			0.561607			0.095
			LNT	0.257867	0.2542	0.0047	0.453767	0.45426	0.01126	0.288366	0.29154	0.00713	0.310218	0.30335	0.00802	0.630782	0.64732	0.01288	0.059	0.04933	0.00549
				0.259867			0.434857			0.305276			0.312348			0.638652			0.049
				0.244867			0.474152			0.280982			0.287479			0.672521			0.04
			LNT+Ca	0.29636	0.28078	0.00819	0.414968	0.44656	0.01627	0.288672	0.27266	0.00821	0.352725	0.34039	0.00674	0.590275	0.59161	0.01098	0.057	0.068	0.00608
				0.267867			0.468784			0.26335			0.330479			0.600521			0.069
				0.278113			0.455942			0.265945			0.337971			0.584029			0.078
			LNT+TFP	0.21625	0.21825	0.00872	0.48513	0.48246	0.00674	0.29862	0.29929	0.00603	0.249674	0.25667	0.00928	0.718326	0.70233	0.01233	0.032	0.041	0.00458
				0.204004			0.492539			0.303457			0.245181			0.710819			0.044
				0.234496			0.469712			0.295792			0.275167			0.677833			0.047
		773	CK	0.230607	0.23464	0.00751	0.502254	0.49076	0.00696	0.267139	0.2746	0.00784	0.270438	0.2746	0.00884	0.642562	0.6294	0.01006	0.087	0.096	0.00493
				0.241546			0.492026			0.266428			0.283999			0.619001			0.097
				0.231767			0.477986			0.290247			0.269358			0.626642			0.104
			LNT	0.16724	0.17624	0.00793	0.52913	0.5186	0.00639	0.30363	0.30516	0.00581	0.212202	0.22252	0.00981	0.738798	0.72648	0.01239	0.049	0.051	0.00473
				0.17724			0.507015			0.315745			0.223683			0.732317			0.044
				0.18424			0.519645			0.296115			0.231683			0.708317			0.06
			LNT+Ca	0.199317	0.19965	0.00618	0.502267	0.51437	0.00669	0.298417	0.28598	0.00617	0.252202	0.25552	0.00767	0.675798	0.67381	0.01293	0.072	0.07067	0.00696
				0.205317			0.515557			0.279126			0.262763			0.679237			0.058
				0.194317			0.525298			0.280385			0.251603			0.666397			0.082
			LNT+TFP	0.147863	0.14853	0.00778	0.534696	0.53583	0.00839	0.31744	0.31564	0.0064	0.183662	0.18549	0.00898	0.782338	0.77451	0.01081	0.034	0.04	0.006
				0.159024			0.522154			0.318822			0.195143			0.752857			0.052
				0.138703			0.550653			0.310644			0.177662			0.788338			0.034
		1192	CK	0.163467	0.16767	0.00696	0.556391	0.54587	0.00606	0.280142	0.28646	0.00584	0.199965	0.20196	0.00718	0.697035	0.68937	0.01236	0.103	0.10533	0.00561
				0.173075			0.54616			0.280765			0.210955			0.692045			0.097
				0.166467			0.53506			0.298472			0.20496			0.67904			0.116
			LNT	0.120003	0.11867	0.0071	0.561515	0.56129	0.00924	0.318482	0.32004	0.00529	0.155949	0.15695	0.00936	0.776051	0.79138	0.01141	0.068	0.05167	0.00821
				0.124998			0.545437			0.329564			0.164954			0.793046			0.042
				0.111008			0.576926			0.312065			0.149959			0.805041			0.045
			LNT+Ca	0.146017	0.14035	0.00596	0.545823	0.56157	0.00809	0.308161	0.29808	0.00513	0.194946	0.18795	0.00751	0.718054	0.73305	0.01177	0.087	0.079	0.00436
				0.136017			0.572721			0.291262			0.183949			0.744051			0.072
				0.139017			0.566158			0.294826			0.184944			0.737056			0.078
			LNT+TFP	0.104993	0.09966	0.00684	0.560837	0.56838	0.00463	0.33417	0.33196	0.00586	0.137347	0.1307	0.00841	0.816653	0.82697	0.01197	0.046	0.04233	0.00367
				0.0899933			0.576673			0.333333			0.122378			0.842622			0.035
				0.103993			0.567624			0.328383			0.132362			0.821638			0.046
		1469	CK	0.147405	0.14194	0.00673	0.569301	0.56921	0.00173	0.283294	0.28885	0.00379	0.176242	0.17224	0.00608	0.709758	0.72043	0.01174	0.114	0.10733	0.00821
				0.140011			0.572454			0.287535			0.171104			0.737896			0.091
				0.138405			0.565865			0.295731			0.169379			0.713621			0.117
			LNT	0.101897	0.09723	0.0064	0.573433	0.57778	0.0057	0.32467	0.32499	0.00462	0.136278	0.1316	0.00719	0.819722	0.8104	0.01004	0.044	0.058	0.00709
				0.0958967			0.57077			0.333333			0.128933			0.808067			0.063
				0.0938967			0.58913			0.316973			0.129587			0.803413			0.067
			LNT+Ca	0.120547	0.11688	0.00503	0.568044	0.5814	0.00689	0.311409	0.30172	0.0047	0.162312	0.15931	0.00533	0.745688	0.75702	0.01235	0.092	0.08367	0.00524
				0.113547			0.590741			0.295712			0.15807			0.76793			0.074
				0.116547			0.585419			0.298034			0.157554			0.757446			0.085
			LNT+TFP	0.08162	0.08262	0.00508	0.575009	0.58032	0.00393	0.343371	0.33706	0.005	0.11007	0.11065	0.0072	0.83293	0.84369	0.01033	0.057	0.04567	0.00578
				0.07962			0.577657			0.342723			0.108554			0.849446			0.042
				0.08662			0.588297			0.325083			0.113312			0.848688			0.038
		1823	CK	0.113996	0.1171	0.00608	0.60271	0.59404	0.00451	0.283294	0.28886	0.00346	0.14247	0.14336	0.00608	0.73353	0.74297	0.01133	0.124	0.11367	0.01135
				0.121144			0.590126			0.28873			0.147142			0.761858			0.091
				0.11616			0.589285			0.294555			0.14047			0.73353			0.126
			LNT	0.0769367	0.08027	0.00685	0.595506	0.59226	0.00689	0.327558	0.32747	0.00433	0.105979	0.1102	0.00796	0.836021	0.8278	0.01136	0.058	0.062	0.00451
				0.0859367			0.579055			0.335008			0.115652			0.813348			0.071
				0.0779367			0.602227			0.319836			0.108979			0.834021			0.057
			LNT+Ca	0.0988767	0.09721	0.00552	0.587278	0.59865	0.00664	0.313845	0.30414	0.00503	0.135509	0.13392	0.00784	0.767491	0.77674	0.01217	0.097	0.08933	0.00384
				0.0922645			0.609596			0.298139			0.126755			0.788245			0.085
				0.100489			0.59907			0.300441			0.139509			0.774491			0.086
			LNT+TFP	0.06769	0.06769	0.00473	0.588103	0.59029	0.0012	0.344207	0.34202	0.006	0.0909788	0.09198	0.007	0.868021	0.86102	0.01151	0.041	0.047	0.00551
				0.06469			0.591733			0.343577			0.0907546			0.867245			0.042
				0.07069			0.591026			0.338284			0.0942031			0.847797			0.058

## Sheet: Figure 7 电子传递
	Time	PAR	Treaments	ETR（II）	Average	SE	ETR(I)	Average	SE	CEF	Average	SE	Y(CEF)/Y(II)	Average	SE
	11 HoL	24	CK	7.91838	7.79184	0.05774	8.08336	7.88592	0.11551	0.16498	0.09408	0.04099	0.0208351	0.01198	0.0052
				7.65972			7.68256			0.0228397			0.00298179
				7.79742			7.89184			0.0944201			0.0121092
			LNT	7.60035	7.68771	0.05774	7.41936	7.47936	0.03817	-0.18099	-0.20835	0	-0.0238134	-0.02708	0
				7.68099			7.46904			-0.21195			-0.0275941
				7.78179			7.54968			-0.23211			-0.0298273
			LNT+Ca	7.75018	7.7737	0	7.712	7.67088	0.02122	-0.03818	-0.10282	0	-0.00492634	-0.01321	0
				7.7905			7.64064			-0.14986			-0.0192363
				7.78042			7.66			-0.12042			-0.0154773
			LNT+TFP	7.62048	7.67088	0.06667	7.07616	7.18368	0.07074	-0.54432	-0.4872	0	-0.0714286	-0.06354	0
				7.6104			7.1576			-0.4528			-0.0594975
				7.78176			7.31728			-0.46448			-0.0596883
		32	CK	9.9684	10.071	0.03333	10.4026	10.4563	0.02794	0.434153	0.38532	0.03126	0.0435529	0.03829	0.00348
				10.1015			10.4966			0.395174			0.0391204
				10.1431			10.4698			0.326633			0.0322024
			LNT	9.75744	9.8784	0.05774	9.77088	9.86048	0.05444	0.01344	-0.01792	0.01627	0.00137741	-0.00177	0.00153
				9.97248			9.85152			-0.12096			-0.0121294
				9.90528			9.95904			0.05376			0.00542741
			LNT+Ca	9.93212	9.99036	0.05774	10.1219	10.1158	0.00536	0.1898	0.12548	0.04007	0.0191097	0.01259	0.00406
				9.98588			10.1203			0.13444			0.013463
				10.0531			10.1053			0.0522			0.00519244
			LNT+TFP	9.71712	9.83808	0.06667	9.30048	9.44832	0.09421	-0.41664	-0.38976	0	-0.0428769	-0.03963	0
				9.89184			9.62304			-0.2688			-0.0271739
				9.90528			9.42144			-0.48384			-0.0488467
		50	CK	15.4863	15.3861	0.15275	16.267	16.288	0.16459	0.7807	0.90193	0.0607	0.0504123	0.05865	0.00418
				15.0596			16.014			0.954391			0.0633742
				15.6123			16.583			0.9707			0.0621753
			LNT	15.12	15.099	0.05774	15.204	15.148	0.07795	0.084	0.049	0.028	0.00555556	0.00323	0.002
				15.015			14.994			-0.021			-0.0013986
				15.162			15.246			0.084			0.00554017
			LNT+Ca	15.1621	15.2391	0.12019	15.393	15.589	0.1123	0.23093	0.34993	0.07658	0.0152308	0.02299	0.00529
				15.0991			15.592			0.49293			0.0326464
				15.4561			15.782			0.32593			0.0210875
			LNT+TFP	13.8681	14.9871	0.66583	13.637	14.525	0.51068	-0.23107	-0.46207	0	-0.016662	-0.03006	0
				14.9311			14.532			-0.39907			-0.0267275
				16.1621			15.406			-0.75607			-0.0467805
		108	CK	33.4345	32.5989	0.46308	35.8818	35.275	0.43738	2.44736	2.67609	0.16323	0.0731987	0.08217	0.00551
				31.8369			34.4262			2.58923			0.0813278
				32.5252			35.5169			2.99168			0.0919804
			LNT	30.2984	31.7974	0.83865	32.1654	33.6736	0.83149	1.86696	1.87627	0.03038	0.0616192	0.0591	0.00219
				31.8881			33.821			1.93296			0.0606171
				33.2056			35.0345			1.82888			0.0550776
			LNT+Ca	32.1602	32.1149	0.23333	34.3561	34.3526	0.13396	2.19584	2.23776	0.09104	0.0682781	0.06973	0.00328
				31.7066			34.119			2.41232			0.0760825
				32.4778			34.5829			2.10512			0.0648173
			LNT+TFP	28.4819	30.7994	1.25477	29.3438	31.6022	1.29992	0.861843	0.80275	0.18681	0.0302593	0.02606	0.00557
				31.1623			31.6159			0.453603			0.0145561
				32.7541			33.8469			1.0928			0.0333639
		186	CK	48.6629	48.8508	1.01379	52.6778	52.6789	1.08686	4.01495	3.82814	0.12693	0.0825055	0.07836	0.00219
				47.211			50.7966			3.58563			0.075949
				50.6784			54.5623			3.88383			0.0766368
			LNT	44.7781	46.1947	0.75719	47.7532	49.1208	0.75755	2.97514	2.92614	0.04424	0.0664419	0.05472	0.00145
				47.403			50.3688			2.96574			0.0625644
				46.403			49.2406			2.83754			0.0611499
			LNT+Ca	48.0285	46.5337	0.74237	52.4811	50.9238	0.82886	4.45258	4.39002	0.15649	0.092707	0.09435	0.00328
				45.5598			49.6529			4.0931			0.0898402
				46.0129			50.6373			4.62438			0.100502
			LNT+TFP	40.482	42.4715	1.12694	42.5595	44.3252	0.88876	2.07754	1.85366	0.4255	0.0513201	0.04406	0.01069
				42.5757			45.0282			2.45258			0.0576052
				44.3569			45.3877			1.03086			0.0232401
		286	CK	55.2278	57.8582	1.69542	60.0216	62.8224	1.57273	4.79378	4.96416	0.3486	0.0868002	0.08608	0.00723
				60.9989			65.463			4.46407			0.0731828
				57.3479			62.9825			5.63462			0.0982534
			LNT	51.2908	50.9705	1.65227	56.4894	56.011	1.73676	5.1986	5.04044	0.11252	0.101355	0.09898	0.002
				53.6512			58.751			5.0998			0.0950547
				47.9695			52.7924			4.82292			0.100541
			LNT+Ca	55.0154	54.2546	0.38442	61.057	60.1371	0.46705	6.04164	5.88248	0.2012	0.109817	0.08999	0.00384
				54.0544			59.5375			5.48308			0.101436
				53.694			59.8168			6.12272			0.11403
			LNT+TFP	44.9249	44.9249	1.50111	49.1876	49.2677	1.66325	4.26276	4.34284	0.16597	0.0948864	0.09619	0.000881917
				42.3243			46.4279			4.1036			0.0969562
				47.5255			52.1876			4.66216			0.0980981
		515	CK	69.1743	68.8526	2.373	77.9781	77.8339	2.01393	8.80381	8.98128	0.34306	0.12727	0.13109	0.00945
				72.7516			81.2477			8.49612			0.116783
				64.632			74.2759			9.64391			0.149213
			LNT	55.7766	54.9835	1.00664	67.1001	65.6142	1.72132	11.3235	10.6307	0.70705	0.203016	0.19355	0.0095
				56.2092			67.5609			11.3517			0.201955
				52.9647			62.1816			9.21694			0.174021
			LNT+Ca	64.1026	60.7327	1.80954	76.2944	73.6267	1.41328	12.1918	12.894	0.3909	0.190192	0.21305	0.01274
				57.9396			71.4825			13.5429			0.233741
				60.1559			73.1032			12.9473			0.215229
			LNT+TFP	46.7749	47.2075	1.91572	54.0045	55.5186	2.01971	7.22962	8.31112	0.5416	0.154562	0.17662	0.01369
				44.126			53.0327			8.90672			0.201848
				50.7216			59.5186			8.79702			0.173437
		773	CK	74.8688	76.1782	1.12002	87.8005	89.1512	1.52919	12.9318	12.973	0.45628	0.172726	0.17023	0.01226
				78.4205			92.2033			13.7828			0.175755
				75.2455			87.4499			12.2044			0.162195
			LNT	54.2961	57.2181	1.59478	68.8936	72.2442	1.83527	14.5974	15.0262	0.23412	0.268848	0.2628	0.00321
				57.5427			72.6209			15.0782			0.262035
				59.8154			75.2182			15.4029			0.257507
			LNT+Ca	64.7101	64.8184	1.04137	81.88	82.958	1.17685	17.1698	18.1396	0.48523	0.265334	0.27998	0.00866
				66.6581			85.3087			18.6506			0.279795
				63.0868			81.6854			18.5985			0.294809
			LNT+TFP	48.0053	48.2218	1.90788	59.6277	60.2209	1.66485	11.6224	11.9991	0.32591	0.242107	0.25004	0.01609
				51.6286			63.3551			11.7265			0.227132
				45.0313			57.6798			12.6485			0.280881
		1192	CK	81.8384	83.9423	1.41774	100.111	101.109	1.59049	18.2724	17.1671	0.29544	0.223274	0.20482	0.01153
				86.6483			105.613			18.9644			0.218866
				83.3403			102.611			19.2711			0.231234
			LNT	60.0785	59.4109	2.04803	78.0742	78.5774	2.18167	17.9958	19.1665	0.60291	0.299538	0.32358	0.01484
				62.5791			82.5826			20.0034			0.319651
				55.5753			75.0755			19.5003			0.35088
			LNT+Ca	73.1018	70.2648	1.48137	97.5979	94.0934	1.75822	24.4961	23.8286	0.44197	0.335096	0.33929	0.00666
				68.0954			92.0922			23.9968			0.3524
				69.5973			92.5902			22.9929			0.330371
			LNT+TFP	52.5639	49.8938	2.42097	68.7614	65.4315	2.20322	16.1976	15.5377	0.66751	0.30815	0.3136	0.02527
				45.0543			61.2672			16.2129			0.359854
				52.0632			66.2659			14.2027			0.272797
		1469	CK	90.9457	87.5741	1.69148	108.738	106.27	1.27165	17.7918	18.6955	0.45232	0.195631	0.21384	0.00902
				86.3838			105.568			19.184			0.222078
				85.3929			104.504			19.1107			0.223797
			LNT	62.8682	59.989	1.49778	84.081	81.1942	1.44804	21.2128	21.2052	0.47258	0.337417	0.35401	0.01332
				59.1663			79.5489			20.3826			0.344497
				57.9324			79.9527			22.0203			0.380104
			LNT+Ca	74.3749	72.1126	1.24677	100.143	98.2923	1.53007	25.7684	26.1797	0.65932	0.346466	0.36348	0.01444
				70.056			97.5263			27.4702			0.392118
				71.907			97.2074			25.3004			0.35185
			LNT+TFP	50.3579	50.9749	1.27323	67.9112	68.2659	1.5659	17.5533	17.291	0.42023	0.348571	0.34004	0.0165
				49.1239			66.9754			17.8514			0.363396
				53.4428			69.9112			16.4684			0.30815
		1823	CK	87.2822	89.6588	1.63333	109.083	109.765	1.51379	21.8011	20.1067	0.92575	0.249778	0.22455	0.01278
				92.7554			112.661			19.9057			0.214604
				88.9388			107.552			18.6132			0.209281
			LNT	58.9073	61.4595	2.17894	81.1437	84.3781	2.18869	22.2364	22.9185	0.45003	0.377481	0.37385	0.0151
				65.7983			88.5498			22.7515			0.345777
				59.673			83.4407			23.7677			0.3983
			LNT+Ca	75.7059	74.4298	1.93132	103.754	102.54	2.88374	28.048	28.1106	1.00162	0.370486	0.37842	0.00546
				70.6433			97.0509			26.4076			0.373817
				76.9402			106.817			29.8763			0.388305
			LNT+TFP	51.8275	51.8275	1.32791	69.6588	70.4245	1.55311	17.8313	18.597	0.68181	0.344051	0.35986	0.02173
				49.5305			69.4871			19.9566			0.402915
				54.1245			72.1275			18.003			0.332622

## Sheet: Figure 8 类囊体膜活性
	Figure 8A						Figure 8A													Figure 8B						Figure 8B													Figure 8C+E						Figure 8C+E
11HoL	Time (ms)	CK	LNT	LNT+Ca	LNT+TFP		three replicates of CK			three replicates of LNT			three replicates of LNT+Ca			three replicates of LNT+TFP				Time (ms)	CK	LNT	LNT+Ca	LNT+TFP		three replicates of CK			three replicates of LNT			three replicates of LNT+Ca			three replicates of LNT+TFP				Time (s)	CK	LNT	LNT+Ca	LNT+TFP		three replicates of CK			three replicates of LNT
	-2.3738	0.7414	0.28653	0.55543	-0.03133		1.6161	-0.4209	1.029	-1.08267	0.83593	1.10633	-0.118437	1.92926	-0.144537	-1.9233	1.1435	0.685803		-2.3738	-0.20662	1.18894	1.86651	3.49591		0.29521	1.03791	-1.95299	1.27671	0.67321	1.61691	5.10641	2.11731	-1.62419	3.48731	4.57031	2.43011		0	0.3453	1.0457	0.4459	0.7458		0.3093	0.3733	0.3533	1.1	1.007
	-2.1238	0.2701	0.19587	-0.07677	-0.11797		1.03697	-0.298333	0.0716667	-0.449397	0.858203	0.178803	-0.242337	0.302963	-0.290937	-1.19647	1.18593	-0.34337		-2.1238	0.34778	1.66951	1.02051	3.13218		0.67531	1.37871	-1.01069	2.08111	-0.60949	3.53691	2.69111	0.36901	0.00141	3.88661	3.77231	1.73761		0.35	0.3372	1.0374	0.4374	0.7376		0.2865	0.3545	0.3705	1.1097	1.0057
	-1.8738	0.4349	0.7776	0.06187	-0.44713		1.48723	0.0797333	-0.262267	-1.10333	0.960667	2.47547	-0.558463	0.954237	-0.210163	-2.6996	1.0002	0.358003		-1.8738	-0.03039	2.96588	1.22591	2.99521		-0.95249	2.71261	-1.85129	3.64651	2.95261	2.29851	3.38121	0.97681	-0.68029	4.10361	2.38811	2.49391		0.7	0.3954	1.0951	0.4954	0.7954		0.3427	0.4387	0.4047	1.1484	1.0784
	-1.6238	0.07637	0.6211	0.27853	-0.5779		0.915703	-0.618197	-0.0683967	-1.23887	1.77433	1.32783	0.258697	1.6059	-1.029	-1.76103	-0.848733	0.876067		-1.6238	1.41654	1.23851	1.24168	3.34688		0.29521	4.12441	-0.16999	2.62471	-0.60089	1.69171	2.98441	1.40131	-0.66069	2.98391	4.48081	2.57591		1.05	0.3486	1.0482	0.4482	0.7484		0.2999	0.3729	0.3729	1.1065	1.0245
	-1.3738	0.37497	0.60027	0.63507	-0.69227		1.5507	-0.975797	0.550003	-1.2042	0.951203	2.0538	-0.762997	2.5277	0.140503	-2.46957	1.06023	-0.66747		-1.3738	1.23361	2.06338	1.09644	2.86401		1.98911	2.56651	-0.85479	1.55931	1.00251	3.62831	3.53641	0.17761	-0.42469	3.07071	3.44661	2.07471		1.4	0.3813	1.0812	0.4813	0.7813		0.3233	0.4073	0.4133	1.1202	1.0562
	-1.1238	0.4328	0.19123	0.20807	-1.02247		2.08427	-1.17223	0.386367	-0.894737	0.872463	0.595963	-0.71943	1.01007	0.33357	-2.5756	-0.221103	-0.270703		-1.1238	0.29054	1.56828	1.35524	2.76234		1.53461	2.00181	-2.66479	2.31301	0.51721	1.87461	4.07131	0.94351	-0.94909	2.10731	3.88631	2.29341		1.75	0.3545	1.0543	0.4544	0.7542		0.3058	0.3588	0.3988	1.0963	1.0233
	-0.8738	0.10157	0.50087	0.25057	-0.72323		1.1689	-0.881797	0.0176033	-0.804763	0.709237	1.59814	-0.742897	1.3887	0.105903	-1.5925	-1.243	0.665803		-0.8738	1.54011	3.25218	1.91448	2.12168		2.88971	2.82941	-1.09879	2.86381	2.64931	4.24341	3.18281	1.57611	0.98451	2.44581	3.73981	0.17941		2.1	0.393	1.0934	0.4936	0.7931		0.351	0.404	0.424	1.1641	1.0651
	-0.6238	0.63593	0.30467	1.0087	-0.34		1.6091	-0.953303	1.252	-0.500097	0.837003	0.577103	0.257567	3.06147	-0.292933	-1.426	0.004	0.402		-0.6238	1.54991	1.37751	2.97568	2.11131		1.68341	3.17021	-0.20389	2.47971	-0.07219	1.72501	5.65851	2.71661	0.55191	4.08621	3.00691	-0.75919		2.45	0.3742	1.0743	0.4743	0.7746		0.3315	0.3955	0.3955	1.1353	1.0313
	-0.3738	0.7488	0.4758	0.56347	-0.13083		2.51243	-0.731167	0.465133	0.774467	-0.250233	0.903167	-0.733697	1.9191	0.505003	-1.9569	0.710203	0.854203		-0.3738	0.24234	1.56404	1.49388	3.83848		1.79901	-0.23759	-0.83439	2.66091	-0.16749	2.19871	3.76931	1.26811	-0.55579	4.32051	4.00851	3.18641		2.8	0.3995	1.0991	0.4991	0.7993		0.3288	0.4348	0.4348	1.1504	1.0804
	-0.1238	0.64287	0.32267	0.51373	-0.38477		1.4416	-1.1444	1.6314	0.13917	0.31137	0.51747	0.480563	1.44146	-0.380837	-1.83364	0.365163	0.314163		-0.1238	0.01931	2.64864	1.51028	2.51644		0.17951	2.55681	-2.67839	2.34931	2.45861	3.13801	3.96771	0.53551	0.02761	1.86431	2.22521	3.45981		3.15	0.3643	1.0642	0.4644	0.7643		0.325	0.384	0.384	1.1112	1.0292
	0.1262	6.3167	4.85247	6.51957	5.55943		6.36847	5.37897	7.20267	4.72407	2.68317	7.15017	8.62644	5.25374	5.67854	5.1784	6.4367	5.0632		0.1262	5.89161	7.82721	7.59338	9.80424		6.67411	8.79801	2.20271	7.12521	6.22011	10.1363	9.15211	7.78651	5.84151	12.9651	8.72321	7.72441		3.5	0.4316	1.1316	0.5313	0.8316		0.3829	0.4559	0.4559	1.1876	1.1036
	0.3762	11.811	11.811	11.811	11.811		11.811	11.811	11.811	11.811	11.811	11.811	11.811	11.811	11.811	11.811	11.811	11.811		0.3762	11.5243	11.5243	11.5243	11.5243		11.5243	11.5243	11.5243	11.5243	11.5243	11.5243	11.5243	11.5243	11.5243	11.5243	11.5243	11.5243		3.85	0.4216	1.1214	0.5215	0.8213		0.3749	0.4449	0.4449	1.1794	1.0954
	0.6262	12.1992	11.2415	11.4014	11.3816		13.4321	12.4064	10.7591	9.6233	11.3423	12.759	11.2039	12.4004	10.5998	10.7636	12.3236	11.0576		0.6262	11.2563	12.3917	11.776	11.9706		12.0366	12.9264	8.80581	13.039	10.8829	13.2531	13.8275	10.5004	11	13.7983	12.9493	9.16421		4.2	0.4452	1.1453	0.5452	0.8454		0.3685	0.4835	0.4835	1.194	1.141
	0.8762	12.4735	11.4444	11.0621	11.3431		14.0125	12.0665	11.3414	10.7969	12.4894	11.047	9.81603	12.2835	11.0867	11.1663	12.5679	10.2951		0.8762	10.3866	11.8423	12.106	13.1189		11.3921	11.7483	8.01941	11.6837	9.82551	14.0177	14.2071	11.183	10.9279	12.5745	14.301	12.4811		4.55	0.4783	1.1783	0.5786	0.8786		0.4203	0.5073	0.5073	1.207	1.154
	1.1262	12.0187	11.4486	11.0789	11.4937		13.4337	10.9775	11.645	13.0777	11.2476	10.0205	11.0335	11.9611	10.2423	11.7599	11.6492	11.0722		1.1262	10.7726	11.3504	10.4473	11.5214		10.9046	13.238	8.17531	10.6329	9.99891	13.4193	12.1109	10.8333	8.39781	11.8802	12.2897	10.3943		4.9	0.4466	1.1464	0.5463	0.8462		0.3893	0.4753	0.4753	1.1951	1.1111
	1.3762	11.9433	10.6011	10.9554	10.976		12.5346	12.809	10.4863	12.8523	9.5768	9.3741	10.7967	11.522	10.5475	11.1567	11.1757	10.5954		1.3762	10.4466	10.784	10.9544	12.2019		10.7063	10.4922	10.1413	8.63991	10.8829	12.8292	12.1627	11.7324	8.96801	10.3439	13.7717	12.4902		5.25	0.4396	1.1394	0.5394	0.8391		0.3963	0.4783	0.4443	1.1997	1.1077
	1.6262	12.038	11.2946	11.0129	11.679		12.9066	11.2741	11.9333	11.3915	12.1766	10.3158	10.9854	12.2916	9.76173	11.4446	12.338	11.2544		1.6262	10.8928	10.5413	10.6108	11.3009		12.6068	11.1641	8.90751	10.9445	9.48751	11.1918	11.6278	10.3255	9.87911	11.1077	12.9656	9.82941		5.6	0.4574	1.1573	0.5573	0.8574		0.4147	0.4587	0.4987	1.1893	1.1413
	1.8762	11.8868	10.7555	10.8019	11.0939		12.7294	11.4931	11.438	10.3956	10.5629	11.3081	12.2715	10.3924	9.7418	10.8358	11.1602	11.2859		1.8762	9.95251	10.5062	10.4979	11.1784		11.797	10.3462	7.71431	10.5966	9.53081	11.3913	11.5243	9.74281	10.2265	10.8907	10.938	11.7065		5.95	0.4352	1.1356	0.5354	0.8353		0.3765	0.4605	0.4685	1.1983	1.1143
	2.1262	12.2108	11.898	11.8524	11.0982		13.3768	11.7584	11.4971	10.0435	12.3928	13.2576	12.2227	13.3647	9.96973	12.1158	10.6183	10.5606		2.1262	10.9977	11.0031	10.3874	10.8767		11.7474	11.5925	9.65321	11.2924	9.25351	12.4635	10.4892	10.4005	10.2724	9.94471	11.9722	10.7133		6.3	0.4691	1.1694	0.5696	0.8695		0.4138	0.4838	0.5098	1.2327	1.1267
	2.3762	11.4798	10.7342	11.0802	10.9057		13.1337	10.5298	10.7758	10.0476	10.6395	11.5155	10.3402	12.427	10.4735	11.4874	10.057	11.1727		2.3762	8.67368	10.3627	9.74244	10.476		10.3262	8.04831	7.64651	9.23411	10.1635	11.6905	9.83361	9.71781	9.67591	8.02661	12.7702	10.6312		6.65	0.4456	1.1454	0.5453	0.8453		0.4073	0.4493	0.4803	1.1887	1.1237
	2.6262	12.0805	11.2089	11.1428	10.8269		13.0425	11.0997	12.0992	11.4751	10.7264	11.425	11.5676	12.4833	9.3776	11.2696	9.58297	11.6282		2.6262	8.89444	11.0455	9.34968	9.95291		8.47541	10.3851	7.82281	10.4372	10.3022	12.397	10.7997	8.51071	8.73861	10.4568	11.3859	8.01601		7	0.4784	1.1782	0.5784	0.8784		0.4157	0.5197	0.4997	1.2535	1.1405
	2.8762	11.6581	11.6496	10.8469	10.4369		12.6124	11.2319	11.1302	11.0403	11.2575	12.6512	10.1024	11.334	11.1043	10.284	10.0174	11.0092		2.8762	8.56454	9.96464	10.0783	10.5373		9.44211	9.09991	7.15161	8.83561	9.60881	11.4495	10.9464	9.90101	9.38751	9.23301	13.3971	8.98191		7.35	0.4522	1.1523	0.5522	0.8526		0.4132	0.4772	0.4662	1.199	1.129
	3.1262	11.9433	11.2046	11.1897	10.1949		11.9892	11.4211	12.4194	11.3839	9.7209	12.5091	12.1363	11.9655	9.4672	10.5911	9.80337	10.1902		3.1262	8.37758	9.64884	9.71134	10.6506		9.98751	8.13591	7.00931	10.8503	8.10951	9.98671	10.9981	9.13511	9.00081	10.7258	11.679	9.54691		7.7	0.4434	1.1436	0.5434	0.8433		0.4117	0.4537	0.4647	1.1983	1.1163
	3.3762	12.2806	11.3757	11.3371	10.6136		13.4695	11.0396	12.3326	11.8404	9.62747	12.6593	11.8296	12.3223	9.85956	9.29693	11.4479	11.0959		3.3762	8.66818	9.03154	10.0836	10.9642		7.64081	10.5409	7.82281	10.0676	7.78011	9.24691	12.4042	9.90101	7.94551	10.4568	11.3126	11.1233		8.05	0.4584	1.1584	0.5584	0.8583		0.4011	0.4871	0.4871	1.2011	1.1371
	3.6262	11.8844	10.3267	10.816	10.3305		12.9951	11.7355	10.9227	9.50547	10.7425	10.7322	10.4597	13.0626	8.92567	11.1195	10.3862	9.48583		3.6262	8.95044	8.86468	8.54788	10.3327		10.6898	11.2809	4.88061	8.80661	7.87551	9.91191	9.16071	6.87911	9.60381	9.77111	11.2882	9.93871		8.4	0.4832	1.1833	0.5833	0.8836		0.4239	0.5129	0.5129	1.2553	1.1473
	3.8762	12.0758	10.0424	10.8233	9.89403		13.1557	10.6928	12.3789	9.85704	9.49354	10.7765	10.4422	10.7681	11.2597	9.57906	10.6017	9.50136		3.8762	8.89764	8.64368	9.66988	11.1926		10.9707	9.18751	6.53471	9.00221	7.20811	9.72071	11.878	9.25161	7.88001	10.2572	11.4592	11.8614		8.75	0.4652	1.1654	0.5652	0.8653		0.4332	0.4812	0.4812	1.2014	1.1474
	4.1262	12.1044	10.7819	10.7767	10.5693		13.1814	12.0346	11.0973	12.1226	9.6618	10.5612	9.66493	12.4163	10.2488	9.76804	11.1778	10.7619		4.1262	8.07954	10.6737	7.67948	9.44478		7.66561	10.7162	5.85681	10.814	8.77681	12.4302	9.39361	6.57101	7.07381	8.87721	10.9217	8.53541		9.1	0.4876	1.1872	0.5876	0.8871		0.4183	0.5223	0.5223	1.2565	1.1525
	4.3762	11.9966	10.6953	10.4622	9.74673		13.4288	10.7645	11.7965	9.1984	11.0801	11.8073	9.9331	11.897	9.5564	9.1955	9.7512	10.2935		4.3762	7.69624	8.98928	7.11791	10.6821		8.73981	7.90231	6.44661	9.11821	8.17881	9.67081	10.2304	5.87171	5.25161	10.7345	11.6464	9.66531		9.45	0.4712	1.1713	0.5713	0.8716		0.4245	0.4945	0.4945	1.2126	1.1506
	4.6262	12.4317	10.6476	10.7335	10.3126		14.2445	10.6695	12.3811	9.79616	10.9109	11.2359	10.1547	10.6052	11.4406	9.87883	11.0878	9.97113		4.6262	7.73768	8.94684	8.02718	9.38454		8.86371	7.81461	6.53471	8.51671	8.59481	9.72901	10.3339	6.74591	7.00171	10.2485	10.1807	7.72441		9.8	0.4913	1.1914	0.5911	0.8913		0.4366	0.5186	0.5186	1.2287	1.1727
	4.8762	12.2825	9.88183	11.2042	9.6085		13.391	11.9434	11.5131	9.32666	9.50256	10.8163	10.8973	12.1825	10.5329	9.1247	10.3109	9.3899		4.8762	9.07268	8.42308	8.31654	9.93524		11.1029	8.58381	7.53131	8.63991	7.60681	9.02251	9.58341	7.76151	7.60471	10.4915	10.8973	8.41691		10.15	0.4834	1.1834	0.5834	0.8823		0.4274	0.5114	0.5114	1.2187	1.1657
	5.1262	12.164	10.753	10.5793	9.88023		12.5195	11.2668	12.7057	9.60453	11.5026	11.1518	9.56787	12.7318	9.43817	8.64903	9.76063	11.231		5.1262	7.54751	8.94661	7.76121	9.87001		8.49191	9.23621	4.91441	9.40811	8.32611	9.10561	10.4288	5.10591	7.74891	9.98811	11.0683	8.55361		10.5	0.5042	1.2042	0.6043	0.9024		0.4555	0.5175	0.5395	1.2589	1.1769
	5.3762	11.806	10.5962	11.0535	9.25657		12.4082	12.3159	10.694	10.6451	10.3421	10.8015	10.5853	12.6393	9.93574	9.84197	9.72847	8.19927		5.3762	7.83844	7.82434	8.84144	9.45691		8.50021	9.15831	5.85681	8.37171	7.23411	7.86721	10.3943	7.77811	8.35191	8.80771	10.2622	9.30081		10.85	0.4974	1.1976	0.5975	0.8927		0.4497	0.5227	0.5197	1.2423	1.1753
	5.6262	11.9397	10.5038	11.0182	9.92373		13.7318	9.40493	12.6823	11.7515	9.64837	10.1116	10.3452	11.6348	11.0747	8.39943	10.696	10.6757		5.6262	7.77274	8.09111	7.81154	8.92791		7.18641	8.81751	7.31431	8.66161	8.12681	7.48491	8.94511	6.41291	8.07661	8.39111	9.30131	9.09131		11.2	0.5096	1.2094	0.6093	0.9059		0.4549	0.5369	0.5369	1.2484	1.2064
	5.8762	12.319	10.6615	11.2526	9.62053		13.6245	11.7212	11.6111	10.6927	10.2425	11.0493	10.799	11.5262	11.4327	8.8904	9.8777	10.0935		5.8762	8.16971	8.91098	7.81718	8.17444		8.62411	8.65201	7.23301	8.84281	8.15281	9.73731	9.98021	6.89571	6.57561	9.84921	9.38271	5.29141		11.55	0.5174	1.2172	0.6173	0.9127		0.4547	0.5587	0.5387	1.2715	1.1875
	6.1262	11.9172	11.1928	11.3717	9.4722		13.2655	10.8068	11.6793	13.0282	10.0886	10.4618	11.5869	12.0755	10.4526	9.1407	10.4716	8.8043		6.1262	7.32658	9.38504	7.69654	9.68891		7.42601	9.09011	5.46361	9.21971	7.90151	11.0339	7.76331	6.89571	8.43061	11.724	10.083	7.25971		11.9	0.5052	1.2052	0.6056	0.9065		0.4552	0.5192	0.5412	1.2619	1.1759
	6.3762	12.5281	10.3854	11.4685	10.1741		14.4663	11.2004	11.9176	8.43073	11.1308	11.5946	11.0092	12.1227	11.2736	9.2946	10.3992	10.8284		6.3762	6.56188	9.07764	7.51424	9.28838		5.74041	9.20701	4.73821	9.31391	6.62741	11.2916	10.2304	6.03821	6.27411	8.07001	10.6856	9.10951		12.25	0.4894	1.1895	0.5891	0.8829		0.4594	0.5014	0.5074	1.2325	1.1735
	6.6262	12.7201	10.4339	10.7047	10.3592		14.6448	12.61	10.9055	10.9273	10.1959	10.1786	10.3262	10.606	11.1818	9.50707	10.9873	10.5833		6.6262	6.84378	8.60974	7.19564	8.24478		5.93041	8.48651	6.11441	8.04561	6.97411	10.8095	7.99621	6.25471	7.33601	8.32171	9.39901	7.01361		12.6	0.5054	1.2054	0.6054	0.9025		0.4561	0.5201	0.5401	1.2791	1.1731
	6.8762	12.1599	10.6832	10.731	9.08397		13.0752	12.6163	10.7882	11.4002	10.4687	10.1808	9.33084	13.0564	9.80564	8.1058	9.9079	9.2382		6.8762	6.95658	8.94468	8.58628	9.45954		7.41771	8.63251	4.81951	9.44431	10.1375	7.25221	9.23841	8.01121	8.50921	8.21751	12.1269	8.03421		12.95	0.5352	1.2352	0.6353	0.9351		0.4685	0.5765	0.5605	1.2832	1.2182
	7.1262	12.4157	10.5145	10.5695	9.22263		13.8101	11.4312	12.0057	11.2576	8.7579	11.528	10.2013	11.4546	10.0526	8.4717	9.0247	10.1715		7.1262	8.87078	7.89651	8.57531	9.97518		10.3345	10.0346	6.24321	8.40071	5.72601	9.56281	9.87671	8.46081	7.38841	9.12891	12.4526	8.34401		13.3	0.5092	1.2093	0.6092	0.9095		0.4565	0.5185	0.5525	1.274	1.17
	7.3762	12.3538	10.4182	10.6997	9.59503		13.9981	11.5544	11.5088	12.4012	9.16836	9.68516	10.5762	12.2111	9.3117	8.72736	10.661	9.39676		7.3762	8.04288	7.91554	7.97234	9.40531		8.53321	8.45731	7.13811	7.57451	8.21351	7.95861	8.54831	8.01961	7.34911	7.50581	11.0357	9.67441		13.65	0.5041	1.2043	0.6045	0.9043		0.4524	0.5254	0.5344	1.2626	1.1866
	7.6262	11.6259	10.3053	11.0247	9.27457		13.3629	10.9709	10.5438	9.71437	10.5895	10.6121	10.1661	12.0859	10.8223	8.49857	10.0728	9.25237		7.6262	6.35754	8.21658	8.51868	8.65758		6.78151	8.13591	4.15521	9.47331	5.82141	9.35501	10.1182	7.11211	8.32571	8.92921	9.61071	7.43281		14	0.5084	1.2086	0.6083	0.9084		0.4437	0.5337	0.5477	1.2869	1.1649
	7.8762	12.4604	9.8573	10.817	9.14753		11.858	12.4293	13.0939	8.68293	10.1684	10.7205	10.6918	12.3227	9.43643	8.9519	10.3422	8.1485		7.8762	6.92571	8.78618	7.87138	7.38241		6.79801	8.67151	5.30761	9.24141	8.15281	8.96431	9.21251	7.69491	6.70671	7.09791	7.76231	7.28701		14.35	0.5996	1.2993	0.6995	0.9299		0.5569	0.6209	0.6209	1.362	1.258
	8.1262	11.7036	10.5183	11.5232	9.38943		12.3164	11.1711	11.6233	11.338	8.9224	11.2945	10.8065	12.8709	10.8923	9.1826	8.5052	10.4805		8.1262	7.04234	8.82238	6.69974	8.72678		7.64081	8.85651	4.62971	8.28481	7.97951	10.2028	7.60801	6.57101	5.92021	7.66211	9.31761	9.20061		14.7	0.5052	1.2053	0.6056	0.9053		0.4772	0.5192	0.5192	1.254	1.184
	8.3762	12.1595	10.9713	11.0704	9.2161		13.9701	10.9495	11.559	10.6079	9.5329	12.7732	10.4021	12.5132	10.296	8.79177	8.69077	10.1658		8.3762	6.78391	7.46818	8.06924	8.22498		8.47541	7.55171	4.32461	8.70511	4.86801	8.83141	8.53961	7.27031	8.39781	7.28881	9.48861	7.89751		15.05	0.5043	1.2044	0.6042	0.9304		0.4596	0.5266	0.5266	1.2511	1.1811
	8.6262	12.8951	10.1882	11.3319	9.2106		13.5133	13.3258	11.8463	11.2426	9.5416	9.7803	11.4556	11.6455	10.8945	8.92487	9.25407	9.45287		8.6262	5.76438	8.26724	7.15791	7.46344		6.98811	6.90911	3.39591	9.48061	5.09341	10.2277	9.56621	5.30571	6.60181	6.74211	8.24271	7.40551		15.4	0.5192	1.2194	0.6191	0.9159		0.4552	0.5512	0.5512	1.2961	1.1811
	8.8762	12.7628	10.9052	11.6973	9.25693		14.4929	12.424	11.3714	11.035	11.494	10.1866	11.4467	12.6195	11.0255	8.03306	10.1362	9.60156		8.8762	6.67614	7.69911	7.92348	8.56264		7.48381	8.99281	3.55181	6.32801	7.37281	9.39651	10.1355	6.46281	7.17211	8.33041	9.42351	7.93401		15.75	0.5051	1.2053	0.6054	0.9052		0.4771	0.5191	0.5191	1.2333	1.1913
	9.1262	12.0236	10.412	10.6454	8.96873		12.4278	10.9288	12.7143	10.2261	9.91506	11.095	9.8194	11.9925	10.1243	8.25466	9.97236	8.67916		9.1262	6.46741	8.15321	7.55554	7.97098		5.81481	9.85931	3.72811	9.20521	6.30671	8.94771	9.10041	5.95501	7.61121	8.99001	9.51301	5.40991		16.1	7.0222	9.5238	10.6914	6.2908		7.6252	6.581	6.8604	8.9946	8.1719
	9.3762	12.9584	10.236	11.0073	9.74777		13.8884	12.5912	12.3955	10.3435	9.2171	11.1474	9.7352	12.0174	11.2693	9.0136	11.2287	9.001		9.3762	5.99811	7.50258	6.19768	8.32131		6.86411	6.18861	4.94161	8.56741	6.08141	7.85891	7.84091	4.98931	5.76281	9.24171	9.22801	6.49421		16.45	11.9181	14.1967	15.1754	9.9146		14.1692	10.9155	10.6697	14.2722	12.0179
	9.6262	12.5531	10.2477	11.368	9.07663		13.6115	11.4375	12.6102	11.0827	9.69066	9.96986	10.7375	12.4985	10.8681	9.46766	9.57586	8.18636		9.6262	6.03358	7.15638	7.80914	7.65274		6.88891	7.32781	3.88401	8.06731	6.12471	7.27711	10.1355	6.32961	6.96231	7.74021	10.1726	5.04541		16.8	11.6829	14.5296	14.7822	9.6279		14.4824	10.2503	10.316	14.4853	12.1009
	9.8762	12.8623	10.02	11.0275	8.80903		13.2145	12.5912	12.7813	9.44403	8.94223	11.6737	11.4692	12.1045	9.50877	8.2039	9.4687	8.7545		9.8762	6.31998	7.40011	7.39574	9.54124		7.31861	7.58101	4.06031	6.09611	8.58611	7.51811	9.59201	6.41291	6.18231	11.5417	9.97721	7.10481		17.15	11.7325	14.6261	15.0215	8.8791		14.5537	10.2231	10.4206	14.634	11.7487
	10.1262	12.6696	9.95547	10.7994	9.17317		12.5217	13.0025	12.4848	9.49757	10.3085	10.0604	10.0078	11.9896	10.4006	8.65274	9.68014	9.18664		10.1262	5.15788	6.53494	7.95334	8.31788		7.07071	6.00361	2.39931	6.49471	5.70001	7.41011	9.68691	8.37751	5.79561	7.07191	9.76551	8.11621		17.5	11.4329	14.5162	14.7398	8.7717		13.5229	10.3685	10.4074	14.5303	11.6369
	10.3762	12.9619	10.5447	11.3857	9.0723		13.077	12.7174	13.0913	9.25973	10.2356	12.1388	10.8818	12.38	10.8955	8.4017	9.6841	9.1311		10.3762	5.90154	7.56674	6.67968	7.73208		6.63281	8.49621	2.57561	8.11081	7.11281	7.47661	7.65981	6.53771	5.84151	6.64661	10.7752	5.77441		17.85	11.3549	14.0328	14.4574	8.4531		12.8975	10.5518	10.6155	13.9228	11.2979
	10.6262	12.7016	10.758	10.7058	8.91007		14.4611	11.7394	11.9042	10.8923	9.7705	11.6111	10.4683	12.9441	8.70503	9.27667	9.61997	7.83357		10.6262	5.96151	7.70841	5.94564	7.98354		6.21141	8.46701	3.20611	7.56001	8.00551	7.55971	7.77191	6.19641	3.86861	7.18471	9.95271	6.81321		18.2	11.1573	13.6074	14.1314	8.2181		12.0214	10.7715	10.679	13.6527	10.8901
	10.8762	12.9189	10.2289	10.4635	8.99687		13.1327	12.3804	13.2436	10.887	9.5691	10.2307	10.693	11.2538	9.44367	8.4909	9.8531	8.6466		10.8762	5.08278	7.17738	5.63058	7.71724		5.23641	6.79231	3.21961	7.61801	5.84741	8.06671	7.40961	3.42431	6.05781	8.95531	9.79801	4.39841		18.55	11.0668	12.7571	13.8856	8.0315		11.6468	11.0346	10.519	12.5904	10.4776
	11.1262	12.485	11.3292	11.0001	8.97023		12.3195	11.9486	13.1868	10.5501	11.42	12.0176	11.1394	11.0756	10.7853	8.67643	9.75473	8.47953		11.1262	5.76954	6.92634	7.13294	7.38318		6.44271	8.93441	1.93151	7.98761	4.61671	8.17471	9.13491	5.25571	7.00821	7.62731	7.82751	6.69471		18.9	10.8595	11.9899	13.5019	7.9204		11.2075	10.873	10.4979	11.9215	9.9894
	11.3762	12.6371	9.36277	11.9164	8.46683		13.0197	12.242	12.6496	9.27697	10.0403	8.77107	12.0995	12.3531	11.2966	8.61763	8.91173	7.87113		11.3762	5.00124	7.56768	6.67144	7.15638		6.57491	5.95491	2.47391	7.95141	7.01741	7.73421	9.38501	5.92171	4.70761	7.41041	6.13381	7.92491		19.25	10.9774	11.5628	13.0887	7.6546		11.2601	11.1156	10.5566	11.1877	9.7962
	11.6262	12.8621	10.1516	10.5923	8.60603		13.8325	12.4516	12.3024	11.4137	8.719	10.3222	10.6891	12.526	8.56177	7.61746	8.84176	9.35886		11.6262	4.96011	6.69581	5.61848	7.14848		5.59991	6.54891	2.73151	6.50921	7.58941	5.98881	7.68561	5.13081	4.03901	6.32551	9.61891	5.50101		19.6	10.8715	11.0192	12.5906	7.4312		11.1891	11.0538	10.3717	10.5404	9.4646
	11.8762	12.6496	9.65187	10.6953	8.49207		13.6046	12.3476	11.9968	9.29437	8.52897	11.1323	10.8779	11.8171	9.39074	8.12577	8.71627	8.63417		11.8762	4.79758	6.26264	7.18824	7.78534		6.48401	5.76021	2.14851	5.90041	6.15071	6.73681	8.22911	6.28801	7.04761	8.62551	8.75571	5.97481		19.95	10.5286	10.4315	12.3041	7.2563		10.9627	10.5166	10.1065	9.7049	9.2072
	12.1262	12.5697	10.3335	11.0843	8.0554		13.3558	11.3535	12.9997	9.45903	11.0488	10.4926	11.1819	12.2893	9.78186	7.83367	7.92567	8.40687		12.1262	5.94798	7.08551	6.53151	6.86101		6.24441	7.75621	3.84331	5.79901	5.78671	9.67081	7.75471	7.14541	4.69441	5.68321	9.17101	5.72881		20.3	10.2502	9.947	11.618	6.9414		10.7555	10.2255	9.7695	9.2763	8.7796
	12.3762	12.2381	9.55957	11.2256	8.39913		13.3646	10.4763	12.8735	8.0367	9.0287	11.6133	11.2691	11.7042	10.7036	8.7174	8.5487	7.9313		12.3762	5.47258	7.29311	6.25764	7.73424		5.26121	8.03861	3.11791	5.48011	5.84741	10.5518	7.35791	6.59601	4.81901	9.96211	7.87631	5.36431		20.65	9.9097	9.4602	11.3333	6.5639		10.5581	9.9061	9.265	8.5396	8.4724
	12.6262	12.1799	10.6688	11.5082	8.47953		12.7776	11.5678	12.1943	10.7325	10.6266	10.6472	11.6551	11.4569	11.4127	7.8424	8.7627	8.8335		12.6262	5.82354	6.34808	5.72131	6.57718		8.70671	6.50021	2.26371	5.27721	6.31541	7.45161	8.22051	4.28171	4.66171	6.91561	7.38781	5.42811		21	9.4883	9.0437	10.6543	6.4516		10.2318	9.3176	8.9156	7.9959	8.2716
	12.8762	12.8029	9.35897	11.2669	9.02763		13.7846	11.9761	12.648	9.50277	9.20787	9.36627	10.8549	11.4932	11.4526	8.6123	10.539	7.9316		12.8762	5.33634	5.94231	6.24391	7.34424		7.26071	5.93541	2.81291	6.85711	3.97531	6.99451	6.20191	5.48881	7.04101	5.40541	8.82091	7.80641		21.35	9.0805	8.7203	10.5323	5.8384		9.9368	9.02	8.2848	7.6595	7.8098
	13.1262	12.7043	10.2396	11.3353	8.74857		13.2133	12.5851	12.3145	10.1944	10.3311	10.1932	11.7575	12.4244	9.82384	8.34937	9.53107	8.36527		13.1262	5.09544	5.47334	5.44121	6.62874		6.63281	6.31521	2.33831	6.05261	2.86591	7.50151	8.15151	4.10691	4.06521	6.76811	7.68091	5.43721		21.7	8.7628	8.5782	10.0548	5.8526		9.7311	8.502	8.0552	7.3059	7.8516
	13.3762	12.3931	10.4362	11.0272	8.78877		14.0204	11.4026	11.7564	10.0848	10.2991	10.9247	10.8576	11.6279	10.5963	8.98034	8.00594	9.38004		13.3762	5.21124	8.47088	5.25178	7.13921		5.54211	7.21101	2.88061	7.77021	10.0162	7.62621	7.88411	3.52411	4.34711	8.59071	7.75421	5.07271		22.05	8.4154	8.1433	9.9581	5.3014		9.5462	8.1483	7.5517	6.9833	7.3023
	13.6262	12.944	9.80613	10.7209	8.7145		13.1893	12.7829	12.8599	9.56553	9.74623	10.1066	11.24	11.4824	9.44014	8.16477	9.05807	8.92067		13.6262	4.74951	6.74254	5.10251	6.85188		4.15391	7.22071	2.87391	6.48741	6.47141	7.26881	7.43551	4.82281	3.04921	6.48171	8.83721	5.23671		22.4	8.1267	7.763	9.4465	4.8177		9.2072	7.8995	7.2733	6.5516	6.896
	13.8762	12.6821	9.89	10.7919	8.6101		15.4609	10.679	11.9064	10.5363	9.61037	9.52337	11.0441	11.4319	9.89973	8.77253	9.31253	7.74523		13.8762	4.95431	6.45581	4.97534	6.72528		5.02981	6.31521	3.51791	5.79171	4.48671	9.08901	4.83041	4.92271	5.17291	6.52511	7.11091	6.53981		22.75	7.8369	7.7	9.2284	4.6913		9.1936	7.4683	6.8487	6.398	6.8466
	14.1262	12.4541	10.0391	11.91	7.8772		13.3396	12.451	11.5718	10.2386	8.7797	11.099	11.0767	13.3619	11.2912	8.12987	7.81397	7.68777		14.1262	3.83404	6.47711	5.59491	6.96918		5.26121	3.92971	2.31121	5.20471	4.75531	9.47131	6.14161	6.69591	3.94721	6.78551	8.73951	5.38251		23.1	7.477	7.6587	9.0964	4.1862		8.9488	6.9764	6.5058	6.3496	6.577
	14.3762	12.9665	9.98043	11.1422	7.85913		13.5208	12.0607	13.318	9.0894	9.8746	10.9773	11.1644	11.9904	10.2717	7.648	8.1846	7.7448		14.3762	5.19061	7.11228	4.61741	6.39011		5.35201	8.36961	1.85021	7.24841	5.63941	8.44901	6.65051	3.67401	3.52771	5.24921	8.66621	5.25491		23.45	7.2942	7.4541	8.982	4.0069		8.8744	6.8304	6.1779	6.073	6.421
	14.6262	13.0043	9.98687	11.3417	7.8857		13.5331	13.1637	12.3162	9.5304	9.2258	11.2044	12.303	12.3145	9.40767	7.20917	8.88267	7.56527		14.6262	4.79298	6.69791	7.18824	7.06111		4.31091	7.51281	2.55521	8.13981	3.85401	8.09991	9.21251	7.21201	5.14021	6.94171	8.57661	5.66501		23.8	7.0123	7.1698	8.8435	3.5601		8.6879	6.441	5.9079	5.8907	6.0045
	14.8762	12.6162	9.7812	11.183	8.30993		13.9983	11.7588	12.0915	10.8393	7.99433	10.5099	10.7709	11.9616	10.8164	8.5673	7.6756	8.6869		14.8762	5.10654	6.10554	5.57744	7.56568		5.15371	7.52251	2.64341	6.64691	4.01861	7.65111	5.65851	6.47111	4.60271	6.95901	8.56031	7.17771		24.15	6.7071	7.2406	8.6678	3.379		8.6282	5.9875	5.5057	5.7953	6.0325
	15.1262	12.7671	9.94857	11.2004	8.0993		14.5414	12.8596	10.9004	10.3527	9.1413	10.3517	10.3868	13.7591	9.4553	6.85253	9.23303	8.21233		15.1262	5.21804	5.94411	5.83838	7.51724		6.31051	6.95781	2.38581	5.53811	5.66541	6.62881	9.22971	4.02361	4.26181	8.12211	8.14501	6.28461		24.5	6.6046	6.9534	8.4391	3.1077		8.6144	5.8239	5.3754	5.4952	5.7597
	15.3762	13.0124	9.5606	11.242	8.37237		13.3214	13.0281	12.6877	9.4028	9.0431	10.2359	9.9	12.4374	11.3885	8.23314	8.49164	8.39234		15.3762	5.10478	5.50951	5.06574	8.53584		6.70711	6.51971	2.08751	4.59591	5.36201	6.57061	6.73681	3.58241	4.87801	8.69491	10.71	6.20261		24.85	6.3147	6.8241	8.4338	2.796		8.4604	5.3391	5.1447	5.4818	5.4812
	15.6262	12.6209	9.9247	11.2963	8.05047		13.4088	12.5155	11.9386	9.66927	9.02637	11.0785	10.6345	12.7627	10.4916	7.57487	9.10307	7.47347		15.6262	3.91538	6.18998	6.04821	6.07668		6.07921	3.26761	2.39931	6.24101	6.71411	5.61481	8.06521	4.72291	5.35651	6.00431	7.21681	5.00891		25.2	6.0055	6.7772	8.2246	2.7524		8.3317	5.054	4.6309	5.3069	5.4999
	15.8762	12.7174	10.0447	10.9467	8.42983		13.306	12.6366	12.2096	9.6233	9.8618	10.6491	10.3885	11.3967	11.0549	7.29003	10.0128	7.98663		15.8762	3.40484	6.57371	4.90591	5.88418		4.14571	4.36781	1.70101	4.43651	6.63611	8.64851	6.65911	2.83321	5.22541	5.16241	8.59291	3.89721		25.55	6.0192	6.7744	8.168	2.5584		8.5676	4.8892	4.6008	5.4461	5.3305
	16.1262	12.8098	9.77543	11.1253	8.3216		13.3116	12.3487	12.7692	9.92906	8.90646	10.4908	10.5392	12.8078	10.0289	8.23313	8.79373	7.93793		16.1262	4.45391	5.56661	4.71518	6.70524		4.75711	6.95781	1.64681	3.78421	5.82141	7.09421	6.77131	2.97471	4.39951	4.93681	8.51151	6.66741		25.9	5.7049	6.7014	8.0896	2.4222		8.391	4.4209	4.3029	5.2296	5.2977
	16.3762	12.5176	9.5112	11.4421	9.06823		13.55	11.9255	12.0775	9.31237	8.15697	11.0643	11.5478	13.0309	9.74753	8.7895	9.6653	8.7499		16.3762	5.86788	4.77728	4.61938	7.03051		6.71541	7.66861	3.21961	3.97991	3.90601	6.44591	5.59811	5.10591	3.15411	5.81341	8.13691	7.14121		26.25	5.6194	6.6958	8.0006	2.219		8.3605	4.4304	4.0672	5.3882	5.1112
	16.6262	12.8536	9.06533	11.1855	7.3375		13.0099	12.4336	13.1172	9.52976	8.20176	9.46446	10.9031	13.6528	9.00067	7.40347	8.34457	6.26447		16.6262	4.48011	5.51174	4.89631	6.21621		4.36051	7.24991	1.82991	5.92941	4.01861	6.58721	7.18531	4.63131	2.87231	4.76321	8.81271	5.07271		26.6	5.4816	6.6908	7.8497	2.3878		8.4852	3.9942	3.9653	5.1039	5.3328
	16.8762	13.0054	9.6102	11.4402	8.1683		14.7326	11.426	12.8576	8.32333	8.92743	11.5798	11.4394	11.79	11.0912	6.5375	9.9804	7.987		16.8762	4.08221	5.06021	5.09604	5.13784		6.61631	4.39701	1.23331	4.57421	4.43471	6.17171	7.55631	3.20781	4.52401	6.00431	5.15661	4.25261		26.95	5.3825	6.5698	7.9015	2.0385		8.5037	3.9053	3.7384	5.0574	5.0603
	17.1262	12.2797	9.17663	11.2543	7.75163		13.2895	10.678	12.8714	10.3234	7.76146	9.44506	11.7628	12.1238	9.87646	6.65186	9.02336	7.57966		17.1262	4.01474	5.97744	4.59114	6.05368		4.21181	7.24991	0.58251	5.31341	4.86801	7.75091	6.91791	3.12461	3.73091	4.58091	7.93331	5.64681		27.3	5.37	6.7326	7.9027	2.1048		8.6252	3.8438	3.6411	5.2243	5.1729
	17.3762	12.4242	9.62207	10.6553	7.18877		13.0348	12.3725	11.8653	9.9565	9.7523	9.1574	10.607	12.0111	9.3479	8.48024	6.02184	7.06424		17.3762	2.67801	5.58591	3.45178	5.69418		4.45971	3.14101	0.43331	5.83521	2.82261	8.09991	5.60671	3.04961	1.69901	4.25111	7.64021	5.19121		27.65	5.1912	6.7036	8.0489	1.9526		8.6704	3.4387	3.4646	5.0664	5.1467
	17.6262	12.8295	9.43567	10.8963	7.31937		13.6256	12.423	12.4399	8.6888	8.5285	11.0897	10.5232	11.9155	10.25	8.15774	6.12324	7.67714		17.6262	3.85324	5.76238	4.65141	5.96061		5.12901	5.38051	1.05021	6.12511	4.00131	7.16071	6.74541	4.84781	2.36101	4.85871	6.18261	6.84051		28	5.0711	6.538	7.9976	2.0091		8.7461	3.2231	3.2441	5.0078	5.0386
	17.8762	12.6296	9.11483	10.5301	7.6923		14.086	12.1255	11.6773	9.28753	7.73723	10.3197	9.61004	12.268	9.71214	6.82177	8.70767	7.54747		17.8762	4.28604	5.49724	4.47418	5.10628		6.10401	3.36501	3.38911	5.22641	5.30141	5.96391	5.46011	4.63131	3.33111	4.86731	8.11251	2.33901		28.35	5.0084	6.6284	7.9505	1.7353		8.8342	3.0975	3.0934	5.1678	4.9122
	18.1262	13.2518	9.79663	10.9031	7.96303		14.9688	11.2342	13.5523	9.6179	9.2781	10.4939	11.068	12.4048	9.2365	7.06106	8.96176	7.86626		18.1262	4.66201	5.53724	5.20054	5.92871		7.26071	4.31921	2.40611	5.11051	5.98611	5.51511	6.65051	4.87281	4.07831	6.07381	6.24781	5.46451		28.7	4.9782	6.7778	7.9145	1.9268		8.858	3.0341	3.0424	5.0933	5.1945
	18.3762	12.2847	9.3066	11.2343	7.47123		13.1396	12.0935	11.621	10.6929	8.42393	8.80293	11.1811	12.0209	10.5008	6.98503	7.46743	7.96123		18.3762	3.86131	5.55498	3.42654	7.39581		6.42621	3.66681	1.49091	4.09591	4.86801	7.70101	3.49331	4.03201	2.75431	7.99191	7.89261	6.30291		29.05	4.9213	6.8882	7.9852	1.6506		9.1125	2.7267	2.9248	5.283	5.072
	18.6262	12.6456	9.53177	11.3008	7.73937		12.7441	12.9603	12.2322	10.5388	8.3237	9.7328	10.147	13.6738	10.0815	8.2839	7.7372	7.197		18.6262	4.22891	4.74008	4.30578	6.36854		4.11261	5.04941	3.52471	6.28451	3.96661	3.96911	4.84761	4.88941	3.18031	5.49221	7.72971	5.88371		29.4	4.9389	6.9083	8.079	1.6801		9.3401	2.6408	2.8357	5.4194	5.0386
	18.8762	12.3886	9.00317	10.7678	7.3569		13.379	11.3077	12.4793	8.3436	10.2157	8.4502	9.48976	12.1077	10.7061	6.08017	9.32687	6.66367		18.8762	4.41238	5.75481	4.15738	5.72761		6.90541	5.16621	1.16551	6.71211	3.52461	7.02771	7.22851	3.46591	1.77771	6.43831	7.02951	3.71501		29.75	5.0022	7.0175	7.8532	1.6482		9.5527	2.5486	2.9053	5.2994	5.1919
	19.1262	12.9511	8.63173	11.1061	7.45217		13.3903	12.2856	13.1773	8.67846	7.86206	9.35466	10.7828	12.069	10.4666	7.2179	7.7761	7.3625		19.1262	3.05878	5.02334	4.91034	5.20508		4.74891	2.93651	1.49091	6.02361	3.68931	5.35711	6.09841	3.89881	4.73381	5.89151	5.27061	4.45311		30.1	4.6821	7.0616	8.1921	1.7666		9.4816	2.0367	2.5281	5.4137	5.238
	19.3762	12.5154	9.50137	10.667	7.3091		13.7886	12.3692	11.3885	9.9255	8.219	10.3596	8.60043	12.9795	10.4211	6.3504	7.8649	7.712		19.3762	3.39894	4.67661	5.43901	6.95158		3.68301	5.34151	1.17231	4.47271	2.96991	6.58721	6.37451	5.49711	4.44541	7.23681	8.38121	5.23671		30.45	4.7066	7.1737	8.0365	1.558		9.6566	2.1668	2.2963	5.5655	5.1699
	19.6262	12.6388	9.4605	10.5855	7.49893		14.0473	11.5171	12.3518	9.73437	9.45497	9.19217	9.56934	12.4151	9.77194	6.0932	9.2811	7.1225		19.6262	3.56664	5.17514	4.93008	5.74308		3.48471	6.11071	1.10451	3.45811	4.59071	7.47661	5.77061	4.85611	4.16351	5.60511	5.84061	5.78351		30.8	4.6719	7.2205	8.1904	1.5966		9.7931	2.0007	2.2219	5.7447	5.1465
	19.8762	12.5702	9.08013	10.8619	7.17963		13.282	12.2043	12.2243	8.46983	9.68793	9.08263	12.9078	10.5529	9.12503	6.34113	7.99023	7.20753		19.8762	3.42041	5.06321	6.20478	5.92654		4.59191	4.43601	1.23331	5.03081	3.04791	7.11091	7.72021	4.94771	5.94641	7.21941	5.89761	4.66261		31.15	4.7277	7.3287	7.9752	1.6445		10.0228	1.8884	2.2718	5.7955	5.2532
	20.1262	12.75	9.22243	10.6177	6.9986		13.4445	12.6205	12.185	10.0437	8.15846	9.46516	8.60963	13.0848	10.1587	6.54563	8.50013	5.95003		20.1262	4.37251	5.10344	4.70548	6.07288		5.17031	5.88681	2.06041	5.31341	4.16601	5.83091	5.40831	5.67201	3.03611	6.56851	6.15821	5.49191		31.5	4.7778	7.4786	8.0955	1.6341		10.2619	1.8658	2.2058	6.0042	5.2935
	20.3762	12.7612	8.98177	10.5538	7.4946		14.0933	11.8242	12.3659	9.4802	8.3997	9.0654	11.3491	10.8876	9.4247	7.56473	8.10293	6.81613		20.3762	3.58494	5.71184	5.35664	7.36058		5.11241	2.67361	2.96881	4.39301	4.84201	7.90051	8.05661	3.69901	4.31431	7.12391	7.30631	7.65151		31.85	4.6964	7.4184	8.221	1.434		10.3892	1.5627	2.1374	6.1045	5.0831
	20.6262	12.5448	9.48583	11.0871	7.65673		13.3093	11.5269	12.798	8.18533	9.90603	10.3661	10.6138	11.4887	11.1587	6.94283	7.90363	8.12373		20.6262	3.34554	4.72781	4.44218	6.53598		4.16221	3.86151	2.01291	5.09601	3.47261	5.61481	5.62401	3.84051	3.86201	6.85491	7.76231	4.99071		32.2	4.8154	7.7089	8.2098	1.7709		10.584	1.6241	2.238	6.1868	5.501
	20.8762	12.4461	8.7923	10.6695	8.04867		13.1174	12.288	11.9328	9.81203	8.08663	8.47823	8.93263	11.6846	11.3912	7.9583	8.6588	7.5289		20.8762	3.06138	4.88204	4.49654	6.37794		4.35221	3.59861	1.23331	5.37141	2.36331	6.91141	7.65981	2.92481	2.90501	5.63981	7.35521	6.13881		32.55	4.9065	7.8338	8.6077	1.6476		10.9052	1.6828	2.1314	6.2117	5.5518
	21.1262	12.7117	8.7861	11.1732	7.7908		12.911	12.6839	12.54	8.38153	8.34883	9.62793	10.1498	12.2539	11.116	6.49127	8.84307	8.03807		21.1262	3.18388	5.50031	3.61881	5.55048		5.20331	3.34551	1.00281	4.37851	5.32741	6.79501	4.18341	2.88311	3.78991	4.85871	6.72001	5.07271		32.9	4.9606	8.0736	8.366	1.4898		11.1109	1.6113	2.1596	6.5743	5.5314
	21.3762	12.6259	9.60413	10.4041	7.02937		13.7009	11.7948	12.382	10.1133	8.04576	10.6534	10.6932	10.4788	10.0404	5.7681	8.5766	6.7434		21.3762	3.11681	5.58081	5.10188	4.96518		4.03001	6.03281	-0.71239	5.51631	6.57541	4.65071	6.70231	6.19641	2.40691	4.02541	7.42851	3.44161		33.25	5.0984	8.155	8.5252	1.5758		11.4167	1.5939	2.2845	6.631	5.6274
	21.6262	12.8189	8.713	10.9215	6.9232		14.3169	11.2749	12.8649	8.2604	8.2364	9.6422	10.1032	12.9508	9.7104	7.1026	6.9948	6.6722		21.6262	3.06874	4.20448	4.23221	6.36354		4.88111	2.64441	1.68071	4.34951	4.46931	3.79461	6.57291	3.69061	2.43311	7.29751	6.79331	4.99981		33.6	5.1531	8.2397	8.6596	1.6114		11.5296	1.6566	2.2731	6.8399	5.6254
	21.8762	12.2771	8.60157	10.0947	7.3035		13.0266	12.026	11.7786	7.5908	8.3286	9.8853	9.65097	12.311	8.32207	7.45523	7.39103	7.06423		21.8762	1.70514	4.56554	5.34651	6.11328		3.49291	2.89761	-1.27509	5.12501	2.64931	5.92231	4.83901	6.91241	4.28811	5.73531	7.24931	5.35521		33.95	5.2447	8.3763	8.8918	1.7022		11.9119	1.3913	2.431	6.9838	5.7355
	22.1262	12.0299	8.4314	10.8309	7.46033		13.1973	11.1574	11.7352	8.08697	7.49637	9.71087	10.5103	12.1619	9.8204	7.96466	6.93226	7.48406		22.1262	3.77861	4.71331	4.09251	5.22794		3.32771	6.42231	1.58581	4.87861	3.45531	5.80601	5.82241	3.92371	2.53141	4.83261	5.97901	4.87221		34.3	5.1992	8.465	8.8329	1.6752		11.9791	1.48	2.1386	7.2355	5.6849
	22.3762	12.2143	8.73287	10.7746	6.9654		13.064	12.3184	11.2607	9.34757	7.98857	8.86247	10.5223	10.5423	11.259	6.9393	6.8672	7.0897		22.3762	3.70084	5.98191	3.28048	5.42858		5.12901	3.91991	2.05361	5.75551	6.16811	6.02211	4.47671	2.52521	2.83951	5.42281	5.49861	5.36431		34.65	5.3091	8.7259	9.018	1.7409		12.1761	1.4205	2.3307	7.3612	5.9157
	22.6262	12.0556	9.50623	10.532	7.35027		12.7438	11.5953	11.8277	10.1895	8.6258	9.7034	9.74033	11.6229	10.2327	6.85434	8.25144	6.94504		22.6262	3.24818	4.03464	3.49718	5.63284		3.33591	5.03971	1.36891	3.74801	3.06531	5.29061	4.92531	1.59281	3.97341	5.99561	5.77551	5.12741		35	5.3968	8.959	9.0533	1.5267		12.4185	1.5207	2.2512	7.6929	5.8759
	22.8762	12.2726	8.39173	10.8971	6.5969		13.3775	12.2253	11.215	8.5061	9.4106	7.2585	10.4652	13.7547	8.4715	6.94343	6.57883	6.26843		22.8762	3.98981	3.78718	5.50574	6.14104		5.49251	6.24701	0.22991	2.95081	3.38601	5.02471	6.29681	5.13921	5.08121	5.71791	5.79181	6.91341		35.35	5.4025	8.988	9.3321	1.6218		12.6238	1.3101	2.2737	7.6894	5.9542
	23.1262	12.6145	8.33103	10.8178	6.8008		13.699	11.8054	12.3389	8.17293	8.22073	8.59943	9.73757	12.7995	9.91627	6.27043	7.89993	6.23203		23.1262	3.36048	4.53141	3.74971	4.59218		3.72431	4.82551	1.53161	3.50881	3.68931	6.39611	5.43421	3.22451	2.59041	4.76321	5.72661	3.28671		35.7	5.6411	9.1909	9.1966	1.7887		12.9642	1.4922	2.4669	7.8522	6.1592
	23.3762	12.3492	8.86707	10.5412	7.36733		14.3994	11.5476	11.1004	10.6615	8.33647	7.60327	10.2677	11.7113	9.64463	6.88356	8.77996	6.43846		23.3762	3.03211	4.90054	4.12041	5.61354		2.50961	4.68911	1.89761	5.52361	3.04791	6.13011	5.98631	2.99141	3.38351	6.15191	5.27881	5.40991		36.05	5.4964	9.2684	9.2915	1.6506		13.0355	1.1363	2.3174	8.1382	6.0246
	23.6262	12.5616	8.62017	11.1164	6.63497		14.1245	12.6832	10.8771	7.24107	8.68527	9.93417	10.5807	11.9065	10.8621	5.56234	8.09484	6.24774		23.6262	4.22984	4.94031	3.61261	6.03588		5.35201	4.88391	2.45361	5.91491	4.52131	4.38471	5.64121	2.25881	2.93781	6.16051	6.41881	5.52831		36.4	5.7328	9.623	9.3616	1.9827		13.4213	1.2582	2.5188	8.2604	6.4842
	23.8762	12.5583	9.77423	11.1935	7.2325		13.4814	12.1787	12.0148	9.92516	9.31016	10.0874	10.9994	12.8559	9.72504	6.54697	7.60267	7.54787		23.8762	3.24864	2.44948	3.94058	5.51038		3.10461	5.82831	0.81301	2.23331	3.08261	2.03251	5.19271	4.55641	2.07261	4.57221	7.69721	4.26171		36.75	5.7271	9.4747	9.3858	1.7973		13.5425	1.3581	2.2807	8.3668	6.19
	24.1262	12.445	9.16187	10.829	7.21863		12.8583	13.0742	11.4026	9.00064	8.21714	10.2678	10.0105	12.5233	9.95323	6.75706	7.48086	7.41796		24.1262	2.45968	4.58784	4.11771	5.10608		2.90631	3.97841	0.49431	4.09591	5.86471	3.80291	5.10641	2.68331	4.56341	5.53561	6.84221	2.94041		37.1	5.9611	9.7195	9.6428	1.898		13.8125	1.2897	2.781	8.6177	6.3596
	24.3762	12.1262	8.874	10.6898	6.90703		13.8819	11.3746	11.1221	10.135	8.21287	8.27417	9.15317	12.2631	10.6532	6.9375	7.4572	6.3264		24.3762	3.05588	5.30378	3.17848	5.31814		3.98041	4.83521	0.35201	5.27721	4.91131	5.72281	4.14891	2.65841	2.72811	3.72171	5.47421	6.75851		37.45	6.149	9.8884	10.056	1.9925		14.0556	1.5284	2.863	8.7908	6.4893
	24.6262	12.0766	8.57327	10.7808	7.28743		12.8567	12.2138	11.1591	8.76894	9.10814	7.84274	10.1758	11.4821	10.6845	6.9885	7.8074	7.0664		24.6262	2.46978	4.53204	4.27398	5.28541		3.60861	2.54711	1.25361	3.95091	4.71201	4.93321	5.39111	3.54911	3.88171	4.65041	8.12871	3.07711		37.8	6.2868	10.2196	9.9281	2.2644		14.386	1.6006	2.8738	9.0093	6.8471
	24.8762	12.1743	9.49823	10.7874	6.51383		14.192	11.2727	11.0581	8.9587	10.4071	9.1289	10.8392	10.9642	10.5586	6.8377	7.3095	5.3943		24.8762	3.18828	4.77308	3.54048	5.39488		3.98871	4.93261	0.64351	4.60321	3.80201	5.91401	5.02881	2.64171	2.95091	5.82211	6.41061	3.95191		38.15	6.2709	10.1851	10.2122	2.262		14.4923	1.4784	2.8421	8.9783	6.827
	25.1262	12.1955	8.32473	10.9071	6.697		13.2442	11.4869	11.8555	8.75583	7.10713	9.11123	10.9825	12.3983	9.34066	6.1863	6.5294	7.3753		25.1262	2.81238	4.43708	3.41938	5.88571		4.11261	3.42341	0.90111	3.09571	4.63401	5.58151	5.42561	3.38261	1.44991	5.58771	7.15161	4.91781		38.5	6.678	10.4198	10.2028	2.3958		15.0237	1.7826	3.2277	9.4113	6.912
	25.3762	12.9521	8.83467	11.0607	6.86633		14.2443	11.3488	13.2633	10.1963	8.1072	8.2005	10.1912	12.949	10.042	6.58976	7.41046	6.59876		25.3762	3.08981	5.07761	5.21624	5.30264		4.07961	5.15651	0.03331	5.00181	3.18661	7.04441	7.94441	3.54081	4.16351	4.59831	6.49201	4.81761		38.85	6.4389	10.5664	10.4008	2.2491		14.8235	1.613	2.8801	9.637	6.8724
	25.6262	12.3104	8.57067	10.9081	6.47607		13.6079	11.2533	12.0699	8.1087	9.6088	7.9945	10.6026	12.0441	10.0774	6.5237	6.4614	6.4431		25.6262	3.45844	3.92538	3.40828	5.43088		4.41011	6.16911	-0.20389	3.37841	3.88001	4.51771	5.39971	1.25151	3.57361	5.80471	7.72971	2.75821		39.2	6.7948	10.5575	10.2711	2.4185		15.2673	1.922	3.195	9.7155	6.909
	25.8762	11.969	8.31153	11.0595	6.60497		13.5349	11.6267	10.7453	9.3197	7.6074	8.0075	10.9953	11.367	10.816	7.2301	6.8122	5.7726		25.8762	2.67968	4.43948	5.01148	4.34458		4.76541	4.49441	-1.22079	3.81321	4.94601	4.55921	6.13291	4.94771	3.95381	3.62621	5.01821	4.38931		39.55	6.8472	10.7699	10.6596	2.5167		15.3635	1.9222	3.256	9.8448	7.1059
	26.1262	12.6401	8.8543	10.6801	6.58233		13.7441	12.3872	11.7889	8.86683	7.45473	10.2413	10.0792	12.0032	9.95793	6.47343	6.93513	6.33843		26.1262	2.98354	4.26471	3.46798	5.22708		3.94741	3.93941	1.06381	4.88581	4.51271	3.39561	6.81441	-0.30529	3.89481	5.24051	5.67781	4.76291		39.9	7.0949	10.9328	10.7185	2.5038		15.7179	2.1024	3.4644	10.1132	7.1281
	26.3762	12.5019	8.2185	10.706	6.57577		12.5601	12.009	12.9365	8.85997	7.42007	8.37547	10.7349	11.1394	10.2437	6.19944	7.39944	6.12844		26.3762	3.16708	4.17634	4.12001	5.97144		3.37721	6.33471	-0.21069	3.19001	3.32531	6.01371	5.49461	4.37331	2.49211	6.42961	7.24121	4.24351		40.25	6.9707	11.0705	10.8965	2.8444		15.7451	1.9252	3.2419	10.1341	7.4257
	26.6262	12.4777	8.46603	10.9817	6.02567		14.3672	11.6985	11.3675	7.92603	7.87933	9.59273	11.104	11.5026	10.3385	5.32354	6.86714	5.88634		26.6262	3.27254	4.20211	3.74811	3.93621		4.03001	4.28991	1.49771	4.16831	3.03931	5.39871	4.02811	5.31401	1.90221	3.16621	6.23961	2.40281		40.6	7.3056	11.2494	10.8464	3.0157		16.1594	2.0769	3.6805	10.445	7.5347
	26.8762	13.3678	8.63953	10.4096	6.25403		14.7025	13.7779	11.6231	9.78983	8.34953	7.77923	9.73817	11.9106	9.58007	6.81866	5.65696	6.28646		26.8762	1.96338	5.26568	3.84184	4.67031		1.77431	3.16051	0.95531	5.71921	4.72071	5.35711	6.08981	3.59911	1.83661	5.45751	5.68591	2.86751		40.95	7.4206	11.3175	11.0516	2.912		16.3576	2.335	3.5692	10.5255	7.5108
	27.1262	12.603	8.0641	10.2813	6.35447		12.7662	12.0782	12.9646	8.483	6.4937	9.2156	10.3884	11.8336	8.62197	6.0055	5.5838	7.4741		27.1262	2.82688	4.26121	3.56178	4.42104		3.75731	3.21891	1.50441	3.32041	5.13671	4.32651	5.64991	2.94971	2.08571	3.79981	5.23801	4.22531		41.3	7.5516	11.6804	11.1205	2.9617		16.5421	2.2609	3.8519	10.8854	7.7185
	27.3762	12.1564	8.2928	10.58	6.13073		12.5866	11.6498	12.233	6.81943	8.17533	9.88363	9.9316	12.4263	9.382	6.16893	5.85863	6.36463		27.3762	2.92411	3.64648	4.19098	5.45348		4.60841	2.91711	1.24681	4.16831	2.31991	4.45121	4.19201	6.01331	2.36761	5.99561	6.46761	3.89721		41.65	7.7167	11.773	11.2319	3.0936		16.6356	2.5812	3.9334	10.8997	7.87
	27.6262	11.7577	8.3812	10.7034	6.52373		13.2655	11.2681	10.7394	8.87937	7.88477	8.37947	11.1075	10.7618	10.241	6.1125	7.4802	5.9785		27.6262	2.42504	3.85701	2.65361	4.13314		3.63341	3.60841	0.03331	5.27721	4.26131	2.03251	3.15691	3.12461	1.67931	4.80661	3.80491	3.78791		42	7.8443	11.6944	11.3652	3.0544		16.7955	2.7222	4.0152	11.1007	7.6713
	27.8762	12.2243	8.13853	10.6982	6.48957		14.03	12.133	10.5098	7.9067	7.0917	9.4172	9.66697	11.3023	11.1254	5.95024	7.38034	6.13814		27.8762	3.53048	3.88924	3.22881	4.00991		3.84001	5.94521	0.80621	2.51601	4.63401	4.51771	6.22781	2.19221	1.26641	2.62811	6.59791	2.80371		42.35	7.9849	11.7947	11.5555	3.2581		17.0392	2.7973	4.1183	11.0734	7.887
	28.1262	12.1628	9.01317	10.9609	6.81737		12.5109	11.2968	12.6808	9.61707	7.36477	10.0577	9.16643	13.3619	10.3544	6.25787	6.90607	7.28817		28.1262	1.62771	4.15064	2.99421	4.29214		2.30311	1.56371	1.01631	2.13191	4.14001	6.18001	3.75211	2.84981	2.38071	4.75451	6.01981	2.10211		42.7	8.0356	11.9464	11.7489	3.3919		17.1307	2.6811	4.295	11.3588	7.963
	28.3762	12.366	8.4878	10.8711	6.6986		12.7909	11.8846	12.4224	9.19053	7.51773	8.75513	10.3839	11.7405	10.489	7.47117	5.62867	6.99597		28.3762	3.03891	3.77134	2.31094	4.73934		3.57551	3.65711	1.88411	3.57411	2.43261	5.30731	3.49331	2.22551	1.21401	4.73711	7.99851	1.48241		43.05	8.3067	12.1705	11.8149	3.3213		17.453	2.9606	4.5064	11.5721	8.0451
	28.6262	12.2883	9.26907	10.4989	6.42277		12.0467	13.2412	11.577	9.75594	8.60234	9.44894	11.3658	10.4682	9.66273	5.5577	7.6893	6.0213		28.6262	2.10221	3.49191	3.43801	5.28634		1.25371	4.34841	0.70451	2.55221	4.47801	3.44551	4.43361	4.05691	1.82351	5.30131	5.61261	4.94511		43.4	8.428	12.248	11.6493	3.6301		17.5665	3.1271	4.5904	11.6186	8.2538
	28.8762	12.4653	8.13687	10.6279	5.67347		13.7432	11.9104	11.7422	7.5375	7.6042	9.2689	10.2972	12.4083	9.17823	5.90087	6.02757	5.09197		28.8762	2.41941	4.79968	3.55561	5.21844		3.98871	2.82941	0.44011	4.67561	5.60471	4.11871	4.90801	2.99141	2.76741	5.18851	5.45791	5.00891		43.75	8.6176	12.4504	12.1026	3.6657		17.9327	3.0834	4.8368	11.7443	8.4111
	29.1262	12.0693	7.32113	10.9405	6.1619		12.9731	11.2081	12.0268	8.365	6.5951	7.0033	10.7792	10.9984	11.044	5.56967	6.23277	6.68327		29.1262	2.78408	3.25384	2.95128	4.90401		3.33591	4.94231	0.07401	4.08141	2.26791	3.41221	5.58081	0.91851	2.35451	3.72171	6.41881	4.57151		44.1	8.756	12.4471	11.944	3.5883		18	3.2258	5.0421	11.9754	8.2536
	29.3762	12.438	7.52057	10.588	6.3086		12.0216	12.895	12.3972	6.35607	7.71207	8.49357	10.2157	11.8621	9.6861	5.73943	6.97033	6.21603		29.3762	2.93764	2.75864	3.35004	4.86884		2.27001	5.90621	0.63671	2.83481	0.89851	4.54261	3.95911	3.99871	2.09231	4.14701	6.36181	4.09771		44.45	8.953	12.4995	12.2652	3.7608		18.2083	3.7238	4.927	12.0599	8.35
	29.6262	12.3285	8.11803	10.0466	6.30293		13.3619	12.6245	10.9992	6.94606	7.88326	9.52476	9.0265	12.1193	8.994	5.70956	7.35696	5.84226		29.6262	2.54468	4.10354	3.85071	5.03078		2.70801	3.99781	0.92821	3.89291	3.55931	4.85841	6.34001	1.99241	3.21971	5.78731	4.19581	5.10921		44.8	8.8385	12.7175	12.2257	4.0745		18.0652	3.3322	5.118	12.1438	8.6829
	29.8762	12.2322	8.23257	10.376	6.0782		12.5594	12.4032	11.7342	7.7361	8.5698	8.3918	9.49603	11.218	10.4139	6.51613	5.93753	5.78093		29.8762	2.66434	1.96748	4.03481	5.08794		4.33571	3.25791	0.39941	1.49411	1.04591	3.36241	5.03741	3.65731	3.40971	6.85491	5.36831	3.04061		45.15	9.1415	12.6724	12.4038	3.9953		18.5156	3.654	5.2549	12.2338	8.5531
	30.1262	11.8468	7.32953	10.8085	6.03647		12.7973	12.0214	10.7217	6.69363	7.38333	7.91163	10.2927	11.2901	10.8427	5.1506	6.876	6.0828		30.1262	2.46924	3.80574	3.55104	4.50344		3.00541	2.58601	1.81631	4.63221	2.05121	4.73381	5.76201	3.04131	1.84981	4.58091	5.36021	3.56921		45.5	9.2924	12.9601	12.3778	4.2506		18.6428	3.8077	5.4266	12.4151	8.8778
	30.3762	11.9146	7.98353	10.7405	6.374		12.4567	11.6579	11.6292	8.58446	7.57956	7.78656	9.55583	13.0985	9.56723	5.31313	6.96433	6.84453		30.3762	1.67651	3.19438	4.11114	4.42618		2.54271	2.97551	-0.48869	3.15371	0.47381	5.95561	6.13291	3.77391	2.42661	3.27901	5.55561	4.44391		45.85	9.3265	12.9851	12.5723	4.1162		18.7859	3.8955	5.2982	12.5473	8.7696
	30.6262	11.8422	7.63603	10.6528	5.90903		13.5147	10.9702	11.0418	6.38506	7.01716	9.50586	11.0131	10.601	10.3442	5.99376	5.43266	6.30066		30.6262	1.28338	3.20434	4.42244	4.15271		2.84841	1.07681	-0.07509	3.90021	0.62991	5.08291	4.64921	5.98831	2.62981	3.50471	4.54591	4.40751		46.2	9.523	13.0292	12.6136	4.439		18.8778	4.0208	5.6704	12.6512	8.9231
	30.8762	12.016	7.92507	10.5853	5.69393		12.3761	12.9961	10.6756	7.9288	7.1062	8.7402	9.7295	11.9531	10.0732	4.92513	6.25703	5.89963		30.8762	2.26361	4.18354	3.04251	4.31768		3.55901	3.75441	-0.52259	2.70441	4.74671	5.09951	4.62331	2.51681	1.98741	4.99751	4.43191	3.52361		46.55	9.6414	13.2076	12.817	4.501		19.2336	4.1521	5.5386	12.7553	9.0805
	31.1262	11.9848	7.39807	10.7666	6.24013		12.6116	11.7328	11.61	8.09167	6.96627	7.13627	9.66964	12.1372	10.4928	5.36883	6.10533	7.24623		31.1262	1.99084	3.75228	2.74094	5.09801		1.78251	4.54311	-0.35309	3.85671	4.07931	3.32081	4.06261	3.45751	0.70271	4.70241	5.71031	4.88131		46.9	9.8368	13.3966	13.0498	4.6563		19.3172	4.2781	5.9152	12.873	9.2882
	31.3762	11.6305	7.71113	10.6454	6.20473		12.4727	11.3436	11.075	7.64616	7.31396	8.17326	10.8528	11.5001	9.5834	6.64516	6.14146	5.82756		31.3762	1.38918	4.97298	3.30878	4.15674		2.07171	2.46921	-0.37339	4.40751	4.75531	5.75611	4.21791	3.95701	1.75141	4.90211	4.70061	2.86751		47.25	9.9643	13.2333	13.0816	4.6956		19.5886	4.4226	5.8816	12.8808	9.1407
	31.6262	12.2486	7.17187	10.5814	5.52797		12.4642	12.5266	11.7551	6.85514	7.34284	7.31764	11.4862	9.86307	10.395	5.52694	6.67284	4.38414		31.6262	2.61828	3.54091	3.35591	4.25804		4.25311	4.28021	-0.67849	2.75511	4.33071	3.53691	5.77931	1.40961	2.87881	4.52021	5.90581	2.34811		47.6	10.0862	13.3844	13.0928	4.9908		19.6109	4.4173	6.2305	12.8991	9.4302
	31.8762	12.1704	7.2107	10.5391	6.16267		13.7529	12.5104	10.2479	7.86947	6.42197	7.34067	9.67874	10.6422	11.2962	5.64494	6.38264	6.46044		31.8762	2.78511	3.35984	3.26574	3.89361		2.70801	4.85471	0.79261	3.40741	3.95801	2.71411	6.34001	1.69271	1.76451	4.25111	5.32761	2.10211		47.95	10.4461	13.4702	13.3439	4.9411		19.9853	4.8916	6.4613	12.9644	9.4585
	32.1262	11.7555	7.35413	10.8618	6.4497		11.9693	11.3909	11.9064	7.5601	6.1947	8.3076	11.1841	9.93446	11.467	6.00583	6.61503	6.72823		32.1262	1.29241	4.35081	2.13318	4.47444		1.31981	3.14101	-0.58359	4.36401	3.06531	5.62311	3.28631	1.80091	1.31231	3.86051	5.47421	4.08861		48.3	10.392	13.5561	13.4318	5.0958		19.8991	4.937	6.3399	13.2025	9.5028
	32.3762	11.5643	7.43347	10.7389	5.83503		12.3079	12.5398	9.84517	8.40394	5.87854	8.01794	10.0404	11.3069	10.8692	4.9533	7.2563	5.2955		32.3762	2.85784	3.85324	3.17251	3.88564		4.43491	4.17311	-0.03449	4.98731	3.75861	2.81381	5.90001	2.81651	0.80101	2.48921	6.19081	2.97691		48.65	10.4256	13.7077	13.5113	5.1173		20.0107	4.8954	6.3706	13.2684	9.6321
	32.6262	11.9201	7.2758	10.9309	6.0938		13.09	11.471	11.1993	8.26017	5.52867	8.03857	10.1449	12.1368	10.511	6.31247	6.61427	5.35467		32.6262	2.58151	3.80691	2.89364	5.32674		3.12111	3.18001	1.44341	2.59571	4.16601	4.65901	4.58021	1.97571	2.12501	5.25791	6.29661	4.42571		49	10.5081	13.739	13.4789	5.2056		20.0242	5.0302	6.4699	13.3607	9.6615
	32.8762	12.5057	7.4216	10.4325	5.66747		14	11.7042	11.8128	9.3414	6.5838	6.3396	10.0887	10.9001	10.3085	5.74667	5.84547	5.41027		32.8762	1.86788	4.04261	3.46134	4.39508		2.36091	3.43311	-0.19039	4.01611	3.59401	4.51771	5.75341	4.19011	0.44051	3.86051	4.87161	4.45311		49.35	10.7661	13.9129	13.7495	5.3879		20.3042	5.2936	6.7004	13.4141	9.8998
	33.1262	11.5338	7.64613	10.1119	5.86507		11.8683	12.2947	10.4382	7.36636	7.37906	8.19296	8.47936	12.0179	9.83856	5.53494	6.58414	5.47614		33.1262	2.42331	2.92041	3.10118	3.68004		2.74101	4.69891	-0.16999	2.09561	2.18121	4.48441	5.14091	2.05071	2.11191	3.83451	3.91891	3.28671		49.7	11.032	13.8789	13.6958	5.5033		20.5787	5.5434	6.9739	13.536	9.8626
	33.3762	11.7839	7.38457	10.3517	6.0405		11.614	12.1252	11.6127	7.616	6.8296	7.7081	10.3869	11.5571	9.11094	5.30803	6.52973	6.28373		33.3762	3.09231	3.54304	2.34801	4.55298		4.81501	3.76421	0.69771	3.35661	2.58861	4.68391	3.51921	2.13391	1.39091	4.32921	6.20701	3.12271		50.05	11.0537	13.9793	13.9387	5.4671		20.7174	5.5095	6.9341	13.4617	9.982
	33.6262	12.3905	7.1901	10.7413	6.00037		12.6863	13.3029	11.1822	6.8205	8.1144	6.6354	10.5054	12.501	9.21766	5.14774	7.51374	5.33964		33.6262	2.24531	3.55358	1.64284	3.56604		3.16241	3.54021	0.03331	4.19011	1.47921	4.99141	4.17481	0.56881	0.18491	2.36771	6.02791	2.30251		50.4	11.3105	13.9609	14.0106	5.7298		20.9539	5.681	7.2966	13.592	10.0298
	33.8762	11.9893	7.67137	10.3421	5.75017		12.7217	11.9402	11.3061	7.96377	8.39117	6.65917	9.72483	11.4734	9.82803	5.55807	5.27887	6.41357		33.8762	1.77068	3.47998	3.54511	4.18644		3.36071	3.35521	-1.40389	2.58841	2.92661	4.92491	5.77931	1.85921	2.99681	4.52021	5.10781	2.93131		50.75	11.3253	14.316	14.0713	5.6371		21.0631	5.6459	7.2669	13.9458	10.1616
	34.1262	11.6999	7.3254	10.5361	6.02457		12.5787	12.0969	10.4241	8.21517	6.62927	7.13177	9.87816	10.7277	11.0026	6.0371	6.0472	5.9894		34.1262	1.07721	3.67341	2.87054	4.26034		2.24521	2.03101	-1.04459	5.63231	1.62661	3.76131	4.99431	2.07561	1.54171	4.30321	5.55561	2.92221		51.1	11.5611	14.1309	14.0371	5.9569		21.2095	5.9816	7.4921	13.8278	10.1955
	34.3762	11.9847	7.52083	10.0934	5.56013		12.7147	11.789	11.4506	8.20816	6.83756	7.51676	9.96353	11.4438	8.87283	5.24053	5.54403	5.89583		34.3762	2.11634	4.12601	3.23998	4.74594		4.06311	3.07291	-0.78699	4.83511	3.50731	4.03561	4.38181	2.70831	2.62981	4.85871	5.02631	4.35281		51.45	11.5297	14.2469	14.3018	5.8182		21.1281	5.9508	7.5103	13.9465	10.1828
	34.6262	11.8736	7.31107	10.4582	5.85927		12.4218	11.3318	11.8673	7.6727	6.2112	8.0493	10.1882	12.2806	8.90583	5.39437	6.44087	5.74257		34.6262	2.27724	2.09668	3.00814	3.74551		4.68281	4.63071	-2.48179	1.79851	1.86061	2.63091	5.85691	2.33371	0.83381	1.97711	4.96121	4.29821		51.8	11.6396	14.2848	14.165	6.192		21.4421	5.9118	7.5648	13.8778	10.4419
	34.8762	12.0751	6.76277	10.5562	5.55953		12.8021	12.0952	11.3279	6.0474	6.1692	8.0717	9.96843	12.206	9.49423	4.74783	5.66493	6.26583		34.8762	1.94398	3.61144	2.77131	4.24241		1.17931	4.65991	-0.00729	3.15371	2.40661	5.27401	4.57161	2.72501	1.01731	4.12961	4.08991	4.50771		52.15	11.8247	14.4543	14.3207	6.052		21.5708	6.036	7.8673	14.0428	10.4589
	35.1262	11.7457	7.31147	10.5614	5.74877		12.934	10.3528	11.9502	7.42284	6.89654	7.61504	10.292	11.4948	9.89756	5.62387	6.60137	5.02107		35.1262	2.05108	3.28341	2.17948	3.84431		2.49311	4.33861	-0.67849	4.88581	2.64931	2.31511	3.31211	1.80921	1.41711	4.44211	4.42381	2.66701		52.5	12.036	14.374	14.293	6.4154		21.6523	6.4208	8.0348	13.9894	10.587
	35.3762	11.6182	7.15337	9.9256	5.51013		12.6932	11.0904	11.071	7.8465	5.6113	8.0023	9.08287	10.2236	10.4704	5.2441	5.5044	5.7819		35.3762	2.39384	3.81481	2.68758	4.88988		3.28631	4.46521	-0.56999	3.76251	3.24731	4.43461	4.52841	1.90081	1.63351	5.15381	5.02631	4.48951		52.85	12.2176	14.4527	14.5429	6.3688		22.0322	6.4603	8.1602	14.1427	10.5657
	35.6262	11.4824	7.2167	10.4042	5.32277		11.9975	11.059	11.3906	7.1576	6.3661	8.1264	10.4962	11.6501	9.06633	4.82357	5.78397	5.36077		35.6262	1.98244	4.06828	2.79924	5.45418		1.46851	5.13701	-0.65819	3.84951	2.44131	5.91401	4.14891	1.59281	2.65601	5.42281	6.99691	3.94281		53.2	12.3765	14.456	14.3937	6.5928		22.1939	6.7244	8.2112	14.1475	10.6786
	35.8762	11.9105	6.6121	10.4777	5.37067		13.6033	11.1985	10.9299	7.50387	5.78387	6.54857	9.79837	11.4404	10.1943	3.3921	6.8882	5.8317		35.8762	2.01571	3.99208	2.46351	4.34528		2.09651	4.13421	-0.18359	3.52331	5.02401	3.42891	3.70901	2.71661	0.96491	4.44211	6.03601	2.55771		53.55	12.2421	14.5062	14.7462	6.6161		21.8873	6.7492	8.0897	14.1244	10.7521
	36.1262	11.5922	7.17417	10.2687	5.76733		11.2201	11.8861	11.6705	6.9724	7.0221	7.528	9.83276	9.83906	11.1344	4.81056	7.42816	5.06326		36.1262	2.77568	2.74661	2.83438	4.81291		3.17891	5.48761	-0.33949	2.11011	3.29931	2.83041	5.44281	1.45961	1.60071	4.36391	5.22991	4.84491		53.9	12.5126	14.5513	14.794	6.7045		22.2747	6.8317	8.4313	14.3915	10.7078
	36.3762	11.5122	7.39823	10.2694	5.66323		11.3406	12.2546	10.9412	8.1337	6.3701	7.6909	9.53386	11.4551	9.81936	5.7382	6.5305	4.721		36.3762	1.59114	3.55801	3.05651	4.65654		1.79901	4.13421	-1.15979	3.88571	2.94391	3.84441	4.25241	3.13291	1.78421	4.03411	6.09301	3.84251		54.25	12.7381	14.9305	14.8948	6.5148		22.419	7.1479	8.6473	14.4765	10.9496
	36.6262	11.3751	7.21953	10.2823	5.1381		13.2116	9.77867	11.1351	6.46016	6.55086	8.64756	8.9991	12.1118	9.7361	4.10277	6.53917	4.77237		36.6262	1.82071	2.63311	2.45958	4.09151		2.22051	3.76421	-0.52259	2.60291	0.61251	4.68391	5.08921	1.62611	0.66341	4.47681	5.22181	2.57591		54.6	12.8047	14.9288	14.949	6.6413		22.4532	7.2087	8.7522	14.547	10.976
	36.8762	11.7249	6.85177	10.4455	5.32987		12.5384	11.7474	10.8891	7.59467	6.26457	6.69607	9.43776	11.9672	9.93166	4.90247	6.49817	4.58897		36.8762	3.03101	4.26804	3.36944	4.39231		6.03791	3.30651	-0.25139	3.72621	4.66001	4.41791	7.34921	1.27641	1.48271	3.04471	6.12561	4.00661		54.95	12.8537	14.8686	15.0657	6.8052		22.7286	7.1544	8.6782	14.5935	10.9745
	37.1262	11.8355	7.02557	10.3137	5.37933		13.2962	11.2776	10.9329	6.40694	7.54304	7.12674	10.9493	9.73413	10.2577	4.6301	7.4334	4.0745		37.1262	1.87804	2.89264	2.49311	2.85861		2.27831	3.93941	-0.58359	3.39291	1.54861	3.73641	4.72691	1.36801	1.38441	2.55871	3.56881	2.44831		55.3	13.1196	14.9009	14.9313	7.1169		22.8334	7.4644	9.0611	14.5262	11.1962
	37.3762	11.0587	6.8175	10.6103	5.84377		12.3232	10.7605	10.0924	6.5764	6.4519	7.4242	11.0596	10.5614	10.2099	5.63507	6.48367	5.41257		37.3762	1.38244	2.95024	2.73421	3.82734		2.02211	2.72231	-0.59709	0.24031	4.00131	4.60911	4.79591	2.74991	0.65681	4.49411	3.52811	3.45981		55.65	13.0855	15.032	15.1636	6.961		22.7941	7.4297	9.0327	14.6474	11.1888
	37.6262	11.3969	7.06447	10.5758	5.48657		12.6822	10.2937	11.2148	6.71664	6.63464	7.84214	10.2642	11.6746	9.7886	4.26827	5.69857	6.49287		37.6262	1.69131	3.06404	2.82191	3.84498		2.50961	2.60551	-0.04119	4.16831	0.85521	4.16861	4.04541	2.49191	1.92841	3.90391	3.17791	4.45311		56	13.2153	15.0498	15.2467	7.2348		22.9985	7.4121	9.2353	14.6079	11.3632
	37.8762	11.6305	6.3821	10.1752	5.48343		12.6519	11.952	10.2876	5.9438	6.3673	6.8352	10.7214	9.93343	9.87083	4.4944	5.4574	6.4985		37.8762	1.53624	2.55411	3.02781	4.29348		3.79041	1.92391	-1.10559	1.82021	2.16391	3.67821	6.26231	0.42731	2.39381	5.12771	5.14031	2.61241		56.35	13.1891	15.129	15.4884	7.0175		22.9168	7.6077	9.0428	14.7972	11.2392
	38.1262	11.7349	6.599	10.5891	5.64323		11.5506	12.257	11.3969	5.35067	6.85817	7.58817	10.4867	10.6337	10.6469	4.65976	6.51646	5.75346		38.1262	1.76804	2.96518	2.24344	5.07491		1.54291	5.49731	-1.73609	2.39281	3.27331	3.22941	3.81251	2.60841	0.30941	4.90211	6.51651	3.80611		56.7	13.3873	15.2907	15.2367	7.4772		23.0707	7.7506	9.3407	14.8828	11.5879
	38.3762	11.5394	6.86107	10.1912	4.738		11.7291	12.124	10.7649	7.3691	6.1453	7.0688	11.2439	10.3804	8.94923	3.40233	5.38173	5.42993		38.3762	1.16861	4.14708	3.50691	2.78708		2.17911	1.54421	-0.21749	3.12471	3.99261	5.32391	5.35661	2.99971	2.16441	2.09871	4.03291	2.22961		57.05	13.6156	15.4105	15.5597	7.4214		23.241	8.0065	9.5992	14.8907	11.6759
	38.6262	11.671	6.41497	10.1849	5.46533		12.3481	11.1243	11.5405	6.70564	5.69914	6.84014	10.1255	10.8094	9.61964	4.0109	7.0409	5.3442		38.6262	1.00748	3.70048	2.68868	3.12761		0.89011	2.41081	-0.27849	3.81321	3.37731	3.91091	3.82971	2.45861	1.77771	3.31371	6.11751	-0.04839		57.4	13.598	15.2087	15.4394	7.511		23.2987	7.9625	9.5329	14.832	11.5482
	38.8762	11.1439	6.58137	10.2858	5.66377		13.2984	10.4609	9.6723	6.7228	5.8572	7.1641	9.52883	11.9864	9.34213	5.1307	6.5091	5.3515		38.8762	2.05844	3.81194	3.09674	3.85751		3.50121	2.49841	0.17571	2.75511	3.68931	4.99141	6.72811	1.76761	0.79451	3.37451	5.30321	2.89481		57.75	13.8525	15.4535	15.6711	7.5724		23.5475	8.1723	9.8376	15.0316	11.7239
	39.1262	11.5637	6.92397	10.1457	5.2372		12.54	10.6737	11.4774	6.00557	6.95097	7.81537	9.2936	11.5381	9.6055	5.55067	4.83327	5.32767		39.1262	2.49571	3.59821	2.06138	4.67014		4.16221	3.94921	-0.62429	3.15371	3.46401	4.17691	4.15751	1.37631	0.65031	3.55681	6.41061	4.04301		58.1	13.9317	15.3905	15.5697	7.7442		23.7401	8.1867	9.8683	15.0909	11.7171
	39.3762	11.9929	7.13067	10.0641	5.2928		12.3262	12.2903	11.3623	7.63974	6.95314	6.79914	9.32943	12.289	8.57393	4.76323	6.00483	5.11033		39.3762	1.46848	3.21844	1.66154	3.58398		1.96431	3.47211	-1.03099	4.48721	2.75331	2.41481	3.54511	1.14321	0.29631	4.91941	4.27721	1.55531		58.45	13.9829	15.4864	15.7996	7.7461		23.6506	8.4255	9.8726	14.9898	11.8645
	39.6262	11.5797	6.33363	10.8764	4.91417		12.6744	10.8073	11.2573	6.8037	5.8218	6.3754	10.3909	11.4839	10.7543	5.98334	4.63794	4.12124		39.6262	2.13021	2.29611	3.38878	4.03884		2.88971	3.34551	0.15541	2.45071	0.34381	4.09381	5.31341	3.63241	1.22051	3.31371	6.11751	2.68531		58.8	14.1241	15.5577	15.8308	7.8044		23.8882	8.4322	10.0518	15.1157	11.9021
	39.8762	11.6742	6.8787	10.3614	5.43007		12.8299	10.8059	11.3868	6.7469	5.5895	8.2997	9.555	11.8283	9.7008	4.84304	6.44704	5.00014		39.8762	1.97728	2.64764	3.27728	3.66108		2.79881	4.83521	-1.70219	2.74061	2.37191	2.83041	5.13231	3.77391	0.92561	3.31371	5.30321	2.36631		59.15	14.2443	15.5421	15.8432	7.8529		24.053	8.7884	9.8914	15.1833	11.8769
	40.1262	11.4175	7.21053	10.0845	5.9204		11.9424	10.4985	11.8117	7.39306	6.64686	7.59166	10.7282	12.4067	7.11857	5.01737	7.11707	5.62677		40.1262	2.38064	3.32064	1.80184	5.08074		2.41881	5.89651	-1.17339	3.30591	1.53991	5.11611	3.61411	0.70201	1.08941	4.65041	6.32101	4.27081		59.5	14.3069	15.6146	15.9894	8.1536		24.1141	8.5589	10.2476	15.1274	12.1277
	40.3762	10.8376	6.47023	10.5124	5.48767		11.11	10.5788	10.8239	5.7042	6.8907	6.8158	10.3045	11.6742	9.55866	5.25137	5.26697	5.94467		40.3762	0.56831	3.78661	2.72504	3.96228		0.98931	1.71951	-1.00389	1.95791	3.43801	5.96391	3.72621	2.22551	2.22341	3.63491	5.92201	2.32991		59.85	14.4954	15.5533	16.28	7.9357		24.3433	8.8634	10.2794	15.0788	11.9818
	40.6262	11.6678	6.70157	10.2776	4.7444		12.2213	11.4947	11.2874	6.98774	6.74964	6.36734	9.46677	11.4347	9.93127	3.8255	5.8921	4.5156		40.6262	2.43868	3.73338	2.77298	3.04348		2.25351	5.42911	-0.36659	3.70451	2.96131	4.53431	3.40701	3.63241	1.27951	3.38321	3.46291	2.28431		60.2	14.6025	15.8014	16.1898	8.1997		24.4037	8.7434	10.6603	15.4356	12.1835
	40.8762	10.9995	6.45563	9.70747	4.72897		11.4227	10.8039	10.7721	4.898	7.8949	6.574	9.50377	10.8947	8.72397	3.8242	6.4567	3.906		40.8762	2.36658	2.69348	2.45324	3.99944		4.00521	4.32891	-1.23439	3.52331	1.63521	2.92191	3.40701	2.97471	0.97801	4.09491	3.95151	3.95191		60.55	14.5996	15.8638	16.1603	8.0953		24.3067	8.9536	10.5385	15.3378	12.2425
	41.1262	11.3365	7.3328	10.1759	4.78067		12.0112	10.6914	11.3071	6.2131	7.3843	8.401	9.17643	11.854	9.49733	5.17384	4.58764	4.58054		41.1262	1.22561	3.51461	2.52914	3.87214		4.30271	1.70001	-2.32589	3.07401	3.55061	3.91921	3.70031	1.83421	2.05291	3.26171	5.05891	3.29581		60.9	14.8257	15.754	16.3436	8.3586		24.5353	9.2302	10.7115	15.3421	12.2622
	41.3762	11.3389	6.11183	9.89767	4.80287		11.6444	11.4156	10.9567	6.69943	5.07933	6.55673	10.4093	11.2599	8.0238	4.45867	5.16347	4.78647		41.3762	1.43824	2.14704	2.04824	4.78938		4.44311	2.17711	-2.30549	4.59591	0.76851	1.07671	3.69171	1.50121	0.95181	5.56171	5.85691	2.94951		61.25	14.6509	15.8962	16.6118	8.3844		24.3931	9.0155	10.544	15.3995	12.3887
	41.6262	11.3242	6.64897	10.0434	5.5424		12.1202	10.7388	11.1136	6.36964	5.60504	7.97224	9.84377	10.1536	10.1329	4.7908	6.3154	5.521		41.6262	0.78868	3.09308	2.39311	2.81731		2.79881	0.86261	-1.29539	2.99431	3.03061	3.25431	3.45021	3.03301	0.69611	2.08131	4.35051	2.02011		61.6	14.9345	15.8059	16.3637	8.6974		24.6229	9.1981	10.9824	15.3238	12.4927
	41.8762	10.9761	6.5018	10.0037	5.22683		11.9887	10.6648	10.2747	7.19903	5.54203	6.76433	9.21193	10.7796	10.0195	5.571	5.4444	4.6651		41.8762	1.19894	2.72094	2.23028	3.87974		2.11301	2.12841	-0.64459	2.92911	0.90721	4.32651	3.49331	2.78321	0.41431	4.30321	5.04261	2.29341		61.95	15.0654	15.8806	16.5653	8.5329		24.8167	9.381	10.9986	15.5266	12.3838
	42.1262	11.7638	6.66853	9.3458	5.23323		13.1601	12.0014	10.1298	7.06763	6.17723	6.76073	8.44983	10.8957	8.69183	4.82743	5.62493	5.24733		42.1262	1.10778	2.78154	2.50274	5.23764		2.75751	1.42731	-0.86149	3.36391	1.62661	3.35411	3.06201	3.19951	1.24671	6.84621	5.19731	3.66941		62.3	15.1053	15.9157	16.7303	8.7656		24.848	9.4022	11.0656	15.4253	12.5858
	42.3762	11.8286	6.3065	9.95097	4.95617		13.7814	10.8666	10.8377	7.67653	5.43503	5.80793	9.8693	10.7158	9.2678	3.74454	6.90934	4.21464		42.3762	1.50998	3.72988	1.67261	3.83661		2.91451	2.29391	-0.67849	4.08861	2.86591	4.23511	3.15691	1.98411	-0.12319	3.90391	5.53121	2.07471		62.65	15.1765	15.841	16.7669	8.6735		24.8575	9.4939	11.178	15.4036	12.476
	42.6262	11.2592	6.46107	10.2264	4.73113		11.5438	10.3198	11.914	6.30314	6.29964	6.78044	9.99147	11.0486	9.63917	4.54363	5.61883	4.03093		42.6262	1.54584	3.05118	2.50041	4.63361		2.53441	3.67651	-1.57339	3.13921	1.29721	4.71711	3.70031	1.76761	2.03331	4.82391	4.35051	4.72641		63	15.4401	15.9202	16.5965	8.8122		25.2463	9.7624	11.3115	15.5714	12.5406
	42.8762	11.0886	7.42023	9.78803	5.10493		11.4733	11.4828	10.3097	6.73586	7.74796	7.77686	9.09913	11.3101	8.95483	5.4339	5.1857	4.6952		42.8762	2.10434	3.38624	2.58471	5.32254		2.85671	4.42631	-0.96999	3.14651	1.71321	5.29901	4.30421	0.91851	2.53141	4.60701	5.60451	5.75611		63.35	15.2921	16.0534	16.6307	8.7349		25.1708	9.5306	11.1748	15.6584	12.5916
	43.1262	11.6543	6.63597	9.6712	5.1022		13.5102	10.3409	11.1118	6.98974	6.60544	6.31274	8.2813	11.1557	9.5766	4.1128	6.5282	4.6656		43.1262	0.99348	2.25958	1.06031	2.88034		1.22071	2.09921	-0.33949	3.26971	0.80321	2.70581	2.37191	0.33571	0.47331	3.53941	3.91081	1.19081		63.7	15.5677	15.8783	16.6508	8.8852		25.2311	9.9988	11.4732	15.4511	12.5953
	43.3762	11.0441	5.90297	9.72427	4.84333		12.2743	10.7382	10.1197	5.93234	4.87544	6.90114	9.19344	10.4481	9.53124	4.83253	4.09163	5.60583		43.3762	0.37984	3.33131	2.25834	4.29808		2.41051	0.58031	-1.85129	3.66831	2.80531	3.52031	3.21731	2.35031	1.20741	3.65221	4.95301	4.28901		64.05	15.5079	16.1683	16.9036	9.1418		25.2329	9.8182	11.4726	15.8055	12.8364
	43.6262	11.0176	6.29377	9.84063	5.08283		12.5847	9.94787	10.5202	5.99757	5.14687	7.73687	9.1246	10.3161	10.0812	3.82786	6.07976	5.34086		43.6262	2.01088	2.85154	1.46534	3.81674		3.29461	2.50811	0.22991	2.66091	1.19321	4.70051	4.32141	1.35141	-1.27679	4.71981	4.23651	2.49391		64.4	15.7442	15.9229	16.8647	9.1215		25.4611	10.091	11.6804	15.5296	12.7188
	43.8762	11.544	6.04493	9.76377	5.02137		12.3046	10.7143	11.613	5.15923	6.10553	6.87003	8.40777	11.724	9.15957	4.52077	6.43987	4.10347		43.8762	1.55191	4.01271	1.76124	3.04984		1.98081	3.01441	-0.33949	3.63931	3.29931	5.09951	3.57091	1.53451	0.17831	2.88851	4.12251	2.13851		64.75	15.6668	16.1672	17.0687	9.2253		25.3644	10.0087	11.6272	15.6188	12.9704
	44.1262	10.924	6.07157	9.6188	5.07197		12.3496	9.94397	10.4784	6.57094	5.35094	6.29284	9.5028	10.7974	8.5562	4.5696	5.5902	5.0561		44.1262	1.55964	3.39168	2.07404	3.02604		1.11321	4.78651	-1.22079	3.17551	2.82261	4.17691	3.84701	1.13491	1.24021	3.07071	4.03291	1.97451		65.1	15.9333	16.0032	16.8382	9.3075		25.6048	10.3021	11.8929	15.6469	12.8335
	44.3762	10.9907	6.12767	10.1348	4.1806		11.7857	10.4041	10.7821	7.27954	5.47074	5.63274	9.07867	10.9178	10.408	3.47343	4.79433	4.27403		44.3762	1.97361	3.34441	3.63858	3.48498		3.26981	4.16341	-1.51239	2.95081	2.00791	5.07451	6.49521	3.23281	1.18771	2.78431	5.52301	2.14761		65.45	15.9008	16.1058	17.1241	9.1934		25.6004	10.2921	11.8099	15.7071	12.8489
	44.6262	11.2577	6.23033	9.67117	4.48923		11.9803	11.0989	10.6939	6.9305	5.2652	6.4953	9.75764	11.3496	7.90624	3.35913	4.95293	5.15563		44.6262	1.60538	3.34591	2.65101	3.73988		2.99721	1.22291	0.59601	2.87111	2.64061	4.52601	4.08851	2.37531	1.48921	3.12281	5.31131	2.78551		65.8	16.0967	16.1778	17.0545	9.5555		25.7638	10.5419	11.9843	15.749	13.081
	44.8762	11.4512	5.1732	9.80843	5.12743		12.3814	10.6291	11.343	4.55393	4.60163	6.36403	9.69036	10.624	9.11096	4.2798	5.482	5.6205		44.8762	1.74968	3.35948	1.66911	5.07898		3.66641	2.49841	-0.91579	3.66831	2.23321	4.17691	1.82841	1.70931	1.46961	5.19711	5.52301	4.51681		66.15	16.0512	16.3601	17.2744	9.4849		25.8276	10.4773	11.8488	15.8901	13.1575
	45.1262	11.1483	6.20167	10.1283	4.86883		11.7077	11.1007	10.6365	6.95444	4.88124	6.76934	10.1068	10.9166	9.3616	4.8861	5.5224	4.198		45.1262	0.61498	4.18661	1.99294	3.74651		0.96451	3.04361	-2.16319	4.61771	3.71531	4.22681	3.93321	2.26711	-0.22149	3.34851	5.05081	2.84021		66.5	16.292	16.3043	17.2608	9.9299		25.8861	10.6403	12.3496	15.765	13.3867
	45.3762	10.9745	6.5159	9.91567	4.89953		11.7361	10.8876	10.2999	7.55833	5.92083	6.06853	10.0086	11.4202	8.31827	4.3787	5.2316	5.0883		45.3762	1.97971	2.19211	2.44638	3.66361		2.24521	3.04361	0.65031	3.00881	2.23321	1.33431	4.52841	1.42631	1.38441	4.28581	3.45481	3.25021		66.85	16.2732	16.2725	17.4559	9.7396		26.0017	10.5875	12.2303	15.7441	13.2702
	45.6262	11.0374	6.3499	10.0086	4.45443		11.1654	10.4549	11.4921	5.3026	6.6624	7.0847	9.46667	11.2617	9.29747	4.09876	5.30466	3.95986		45.6262	1.24104	2.05658	1.47171	2.59204		3.47641	0.44391	-0.19719	1.79851	0.75121	3.62001	2.33741	0.56881	1.50891	1.94241	2.58351	3.25021		67.2	16.4663	16.3634	17.3015	9.8998		26.0771	10.9243	12.3976	15.9011	13.3628
	45.8762	10.6572	5.98837	10.1675	4.89503		10.9543	10.568	10.4494	5.56374	5.95444	6.44694	10.4378	11.0833	8.98147	4.88973	5.63743	4.15793		45.8762	1.48694	4.19394	1.50334	3.75064		0.65881	4.42631	-0.62429	3.03781	4.27001	5.27401	3.57961	0.13591	0.79451	4.35531	4.06551	2.83111		67.55	16.468	16.316	17.4931	9.8851		26.1443	10.8352	12.4246	15.7855	13.3658
	46.1262	10.9462	5.9983	9.7132	4.65937		11.725	10.857	10.2565	5.37573	4.67083	7.94833	9.50317	11.0054	8.63107	4.04214	4.59874	5.33724		46.1262	2.06578	2.42814	1.94904	4.04418		3.60861	4.27051	-1.68179	1.87101	2.85731	2.55611	2.96711	2.49191	0.38811	5.36211	4.89611	1.87431		67.9	16.6007	16.1605	17.4259	9.8808		26.2315	11.03	12.5406	15.7117	13.245
	46.3762	10.6643	5.8404	9.67013	4.51317		11.5777	9.90447	10.5107	6.50093	4.51233	6.50793	10.0125	11.112	7.8859	4.3615	3.8726	5.3054		46.3762	2.08784	3.68861	3.17571	3.58518		3.54251	4.03681	-1.31579	3.67551	3.63731	3.75301	5.88281	2.01741	1.62691	1.45641	5.77551	3.52361		68.25	16.7567	16.3305	17.453	9.9815		26.4494	11.2312	12.5896	15.8484	13.3971
	46.6262	10.7903	6.22387	10.0666	4.2385		9.7396	11.1218	11.5095	6.3092	6.2594	6.103	9.4669	11.4049	9.328	3.56827	5.05397	4.09327		46.6262	1.11834	3.33781	2.65811	2.82421		1.45201	1.92391	-0.02089	2.23331	2.80531	4.97481	3.37251	2.88311	1.71871	1.89031	3.41411	3.16821		68.6	16.7453	16.4677	17.3009	10.2509		26.4817	11.06	12.6943	15.8651	13.6606
	46.8762	11.6163	5.58577	9.5776	4.6514		12.9254	9.95457	11.969	5.35594	4.96204	6.43934	8.92427	11.2834	8.52517	5.04243	4.67913	4.23263		46.8762	0.46451	2.40988	2.06968	2.81808		0.84061	3.01441	-2.46149	3.24071	0.75121	3.23771	4.39911	0.41901	1.39091	3.99071	2.53461	1.92891		68.95	16.7487	16.529	17.4807	9.9821		26.3634	11.2014	12.6812	16.0014	13.5194
	47.1262	10.3435	5.43083	10.4698	4.47787		11.6124	8.84324	10.5747	5.74473	5.47943	5.06833	9.2144	11.3953	10.7997	4.6673	5.2485	3.5178		47.1262	1.62338	3.77268	2.81278	3.99491		1.99741	4.13421	-1.26149	3.12471	4.57331	3.62001	4.53711	1.68441	2.21681	3.74771	3.67461	4.56241		69.3	17.0295	16.3657	17.5503	10.3405		26.6915	11.3259	13.0712	15.8721	13.5999
	47.3762	10.566	5.50793	9.75693	4.79077		11.5837	9.62366	10.4908	4.7868	6.4653	5.2717	10.8291	10.4679	7.97386	3.2947	5.6488	5.4288		47.3762	1.13101	4.05478	1.63221	4.11581		1.98911	2.40101	-0.99709	2.03041	4.66871	5.46521	3.07061	2.15891	-0.33289	3.99941	3.96781	4.38021		69.65	17.0431	16.4158	17.5785	10.1828		26.713	11.5627	12.8536	16.0158	13.4993
	47.6262	11.1602	5.82867	9.72153	4.5352		11.8742	10.7379	10.8686	5.02034	6.83914	5.62654	9.20643	11.6689	8.28923	4.17543	5.55983	3.87033		47.6262	1.84228	3.51078	2.81161	3.57578		1.46851	3.46231	0.59601	2.97981	3.33401	4.21851	5.31341	1.28481	1.83661	4.01681	4.09811	2.61241		70	17.3119	16.485	17.7572	10.408		26.9711	11.6484	13.3161	16.03	13.674
	47.8762	10.275	6.35223	9.1669	4.72833		11.1085	10.1575	9.5591	6.7305	6.6721	5.6541	8.83887	9.52637	9.13547	4.48343	4.88073	4.82083		47.8762	0.50438	1.86331	1.70381	3.12781		1.36941	0.55101	-0.40729	2.23331	1.14121	2.21541	4.35591	0.57721	0.17831	3.24431	5.37651	0.76261		70.35	17.255	16.3372	17.8078	10.2877		26.9985	11.5792	13.1874	15.777	13.5926
	48.1262	10.6429	5.9935	9.5842	4.78547		11.4043	10.1837	10.3408	6.7407	5.3472	5.8926	9.07497	11.76	7.91767	4.08284	5.58634	4.68724		48.1262	0.83564	3.09881	2.54204	3.58674		0.68361	2.04081	-0.21749	2.28401	3.54201	3.47041	3.28631	2.48351	1.85631	3.99941	5.20551	1.55531		70.7	17.4104	16.3567	17.8096	10.5369		27.0302	11.8666	13.3343	15.9264	13.662
	48.3762	10.8822	6.35197	9.48467	4.52237		11.7754	10.7395	10.1317	5.0398	6.2326	7.7835	7.64977	11.05	9.75427	4.03317	4.79387	4.74007		48.3762	1.53938	2.01864	2.79661	3.97024		1.91471	3.82261	-1.11919	3.29141	1.90391	0.86061	3.05341	3.53251	1.80391	2.34171	5.11591	4.45311		71.05	17.5955	16.4733	17.9434	10.4866		27.1203	12.0856	13.5807	15.9911	13.7211
	48.6262	10.792	5.62967	9.91623	4.3112		10.9114	11.7436	9.72103	7.21467	4.32707	5.34727	9.5101	12.6394	7.5992	2.3553	6.0268	4.5515		48.6262	1.32541	3.60258	2.34381	3.09811		2.65841	2.05051	-0.73269	3.63931	4.10531	3.06311	3.95911	2.84151	0.23081	3.51341	3.71531	2.06561		71.4	17.6211	16.505	17.8108	10.6161		27.2358	11.8844	13.7432	15.9886	13.8187
	48.8762	10.7918	5.60617	10.0413	4.76727		11.3227	10.2105	10.842	6.83094	5.28744	4.70014	10.4831	11.7398	7.9011	4.8072	6.1645	3.3301		48.8762	2.53724	3.19054	2.50838	3.81488		4.21181	4.93261	-1.53269	3.13921	2.57131	3.86111	4.16611	2.52521	0.83381	5.01491	3.47111	2.95861		71.75	17.649	16.5006	17.9293	10.6087		27.2952	12.0761	13.5757	16.153	13.7285
	49.1262	10.6351	6.0404	9.78147	4.64127		11.3041	10.838	9.7632	5.09387	5.06897	7.95837	9.1515	10.4042	9.7887	3.7754	5.799	4.3494		49.1262	0.85628	3.24938	2.38671	4.09218		1.22071	3.19941	-1.85129	0.99401	3.65461	5.09951	3.31211	2.88311	0.96491	2.19411	4.55411	5.52831		72.1	17.5961	16.5948	17.8609	10.8506		27.2199	11.9898	13.5787	16.1493	13.9454
	49.3762	11.3038	6.22727	9.40877	4.6945		13.1107	10.7208	10.08	6.81607	5.70507	6.16067	9.255	10.8213	8.15	4.3701	5.1703	4.5431		49.3762	2.50021	3.39978	2.87304	3.61188		1.68341	4.76701	1.05021	4.62491	2.12061	3.45381	5.09781	2.11731	1.40401	2.68881	5.19731	2.94951		72.45	17.8045	16.7035	18.1491	10.8131		27.583	12.1701	13.6604	16.165	14.0275
	49.6262	10.9742	6.5114	10.226	4.74277		11.8404	10.6284	10.4537	6.89543	5.96363	6.67513	9.27197	10.8133	10.5927	4.5157	4.0886	5.624		49.6262	1.96698	3.48408	2.56308	3.59594		1.95601	5.25391	-1.30899	3.48711	4.01001	2.95511	5.35661	0.93511	1.39751	4.23371	4.41561	2.13851		72.8	17.903	16.5954	17.9652	10.8015		27.5386	12.2631	13.9074	16.3158	13.8382
	49.8762	10.9708	5.4207	9.9997	4.45147		12.6013	10.5124	9.7987	5.5062	4.8361	5.9198	9.79063	10.3393	9.86913	2.88464	5.32354	5.14624		49.8762	1.25394	2.24728	2.20168	3.13528		0.50181	2.50811	0.75191	2.05941	0.63851	4.04391	4.29551	0.30241	2.00711	4.64171	4.22021	0.54391		73.15	17.8443	16.6009	18.1085	10.9702		27.4721	12.2442	13.8167	16.1495	14.0112
	50.1262	10.4717	5.86987	9.46543	4.3926		11.6053	10.4059	9.40393	6.60704	4.74514	6.25744	8.35173	11.4045	8.64003	4.78193	4.55913	3.83673		50.1262	0.63658	1.09878	1.71834	4.44414		1.38591	2.44971	-1.92589	1.76221	-0.73949	2.27361	1.75941	1.83421	1.56141	6.72471	4.96121	1.64651		73.5	18.0038	16.6032	18.0407	11.0052		27.6278	12.2598	14.1237	16.1656	14.023
	50.3762	10.9986	6.06967	9.673	4.8928		11.9328	10.7831	10.2798	6.66824	4.84404	6.69674	9.61723	10.0441	9.35763	4.05427	5.30067	5.32347		50.3762	1.27164	3.53068	2.78291	4.86574		2.10481	2.60551	-0.89539	5.15401	1.22791	4.21011	5.65851	1.16821	1.52201	5.02361	5.61261	3.96101		73.85	18.0659	16.6824	18.1203	11.2698		27.712	12.484	14.0016	16.0845	14.2751
	50.6262	10.8987	5.4597	9.42187	4.32083		12.2201	10.8806	9.5955	5.0143	4.8684	6.4964	9.5653	9.7431	8.9572	4.1167	5.3475	3.4983		50.6262	0.39404	2.96441	1.72208	3.54204		1.36941	1.13521	-1.32249	1.05201	3.28201	4.55921	2.94121	2.83321	-0.60819	3.27901	3.49551	3.85161		74.2	18.0294	16.6829	18.0018	11.0267		27.6802	12.3599	14.0482	16.3009	14.0458
	50.8762	11.0539	6.0137	10.1796	4.72043		11.4087	10.8507	10.9022	5.79733	6.40983	5.83393	9.3256	11.0115	10.2017	3.74446	6.57736	3.83946		50.8762	1.10731	2.71271	2.48301	3.61131		1.75771	3.59861	-2.03439	2.66091	1.57461	3.90261	3.82971	1.37631	2.24301	3.04471	3.99221	3.79701		74.55	18.1382	16.6656	18.2499	11.1028		27.8107	12.567	14.037	16.1978	14.1181
	51.1262	10.8152	5.58873	9.57307	4.39903		12.045	9.4455	10.9551	5.02576	5.56636	6.17406	8.65974	10.9067	9.15274	3.3555	4.7735	5.0681		51.1262	1.30514	2.39264	2.35138	3.14304		1.83211	3.20921	-1.12589	3.24791	0.73391	3.19611	2.90671	1.91751	2.22991	5.70921	2.04611	1.67381		74.9	18.4161	16.64	18.1662	11.3091		28.0442	12.8133	14.3908	16.167	14.211
	51.3762	10.6337	5.70147	9.48107	3.98223		12.2533	10.2885	9.35927	6.11484	5.74404	5.24554	8.6468	10.5162	9.2802	3.66296	4.49706	3.78666		51.3762	1.47341	3.11064	1.94631	3.03051		1.36111	3.14101	-0.08189	4.26981	1.99061	3.07151	2.82911	2.51681	0.49301	3.08811	3.83751	2.16591		75.25	18.3836	16.863	18.346	11.0292		28.0231	12.8738	14.2538	16.4165	14.1693
	51.6262	10.4371	5.68873	10.1539	4.66557		10.6488	9.9272	10.7352	4.86496	5.24106	6.96016	10.8919	11.0873	8.48253	3.14257	5.27557	5.57857		51.6262	1.69938	1.84781	2.22464	4.60518		4.31921	2.35231	-1.57339	2.08111	0.88121	2.58111	5.63261	0.93511	0.10621	5.76131	4.90421	3.15001		75.6	18.3028	16.863	18.2552	11.4103		27.9412	12.6416	14.3255	16.3108	14.4127
	51.8762	10.5458	4.88283	9.7057	4.7839		10.8306	10.7328	10.0741	5.26193	3.74703	5.63953	8.39293	11.7618	8.96233	4.45983	6.01673	3.87513		51.8762	1.43314	2.92491	2.46414	4.48411		3.76561	1.23261	-0.69879	1.58831	3.73261	3.45381	4.32141	2.86651	0.20451	4.33791	5.10781	4.00661		75.95	18.506	16.7481	18.3372	11.3305		28.0798	13.0428	14.3953	16.1876	14.3196
	52.1262	10.9749	5.83343	9.01553	4.33467		11.6358	11.1971	10.0916	6.88303	4.71133	5.90593	8.53123	10.9817	7.53363	3.72054	6.03274	3.25074		52.1262	0.53321	2.93424	1.90521	3.50914		1.41071	0.67761	-0.48869	2.04491	3.21261	3.54521	2.94121	2.24211	0.53231	3.63491	4.25281	2.63971		76.3	18.4873	16.8134	18.3289	11.6288		28.058	12.845	14.559	16.1716	14.542
	52.3762	10.9295	5.66567	9.2646	4.29407		11.4794	10.3261	10.983	4.7812	7.3264	4.8894	7.6419	11.1103	9.0416	4.04014	5.26224	3.57984		52.3762	1.97741	1.77284	3.28091	3.43114		1.77431	4.50421	-0.34629	1.94341	1.99921	1.37591	4.42491	2.46691	2.95091	3.26171	5.30321	1.72851		76.65	18.4725	16.8552	18.5718	11.3305		28.134	12.8455	14.4381	16.2772	14.3819
	52.6262	10.9572	5.34333	9.784	4.52323		11.7888	9.8341	11.2486	4.3756	4.7345	6.9199	10.1441	10.7549	8.453	3.99576	5.21356	4.36036		52.6262	0.71581	3.10101	2.51044	3.43044		2.32791	2.05051	-2.23099	2.21161	2.63191	4.45951	4.82171	1.35141	1.35821	3.31371	4.07361	2.90401		77	18.895	16.8424	18.5111	11.4201		28.4702	13.3092	14.9055	16.2854	14.4097
	52.8762	10.5393	5.20427	9.42947	4.2215		11.7037	9.3872	10.5269	5.1817	4.6793	5.7518	9.3622	9.5463	9.3799	3.85547	4.71717	4.09187		52.8762	1.32481	2.31391	1.82458	3.03884		2.27001	1.73891	-0.03449	2.51601	1.47061	2.95511	3.66581	1.11831	0.68961	3.73901	3.81311	1.56441		77.35	18.6085	16.8457	18.4197	11.4521		28.3672	12.8561	14.6023	16.4364	14.3535
	53.1262	9.7687	5.48687	9.0257	4.39207		9.75017	9.26887	10.2871	5.30034	5.82334	5.33694	8.015	11.4147	7.6474	4.04204	5.17884	3.95534		53.1262	0.82001	2.68748	1.70921	3.24378		0.46051	3.49151	-1.49199	3.31321	1.86061	2.88861	5.04601	0.55221	-0.47059	2.59341	4.71691	2.42101		77.7	18.7179	16.945	18.3761	11.5067		28.4545	13.1593	14.5398	16.4476	14.4746
	53.3762	10.1446	5.1059	9.33007	4.5238		10.5727	10.4807	9.3805	4.15937	5.60777	5.55057	9.3652	11.6177	7.0073	4.62553	4.96463	3.98123		53.3762	1.63678	1.94074	1.84391	3.90394		1.93951	3.83231	-0.86149	1.95071	0.72521	3.14631	2.45821	2.81651	0.25701	5.28391	2.94991	3.47801		78.05	18.7651	17.0108	18.6189	11.6202		28.4145	13.2379	14.643	16.4541	14.5939
	53.6262	10.4815	5.4328	9.3437	4.36347		11.7162	9.3439	10.3844	3.90167	6.20017	6.19657	8.8872	9.7865	9.3574	3.9052	5.1307	4.0545		53.6262	1.61551	3.12234	2.36054	3.63748		3.18721	2.90731	-1.24799	2.72611	1.98191	4.65901	3.96771	2.05071	1.06321	4.06881	4.58661	2.25701		78.4	18.92	16.7426	18.5305	11.6988		28.5713	13.276	14.9128	16.3615	14.4113
	53.8762	10.546	5.52653	9.51043	4.0339		11.737	9.9845	9.9166	6.20116	3.97106	6.40736	10.439	9.65736	8.43496	3.1963	5.0636	3.8418		53.8762	0.51271	2.87841	3.08558	1.48378		2.52621	0.23951	-1.22759	3.84221	1.10651	3.68651	6.62461	1.32641	1.30571	0.91831	2.69751	0.83551		78.75	19.0738	17.0174	18.6602	11.6933		28.8198	13.434	14.9676	16.5385	14.5948
	54.1262	10.3517	5.37643	9.71697	4.14307		11.2705	10.1038	9.6809	5.58753	5.67373	4.86803	9.738	9.686	9.7269	3.40717	4.91687	4.10517		54.1262	0.49251	3.39758	2.42631	2.32921		0.86541	2.67361	-2.06149	3.81321	1.08051	5.29901	4.83901	1.50121	0.93871	1.43031	3.91081	1.64651		79.1	19.0146	17.0743	18.7327	11.8559		28.7455	13.3788	14.9195	16.5053	14.7496
	54.3762	10.5656	5.4512	9.42803	3.949		11.7724	10.0623	9.86217	6.18663	4.73523	5.43173	9.39913	10.1575	8.72743	3.54307	5.58967	2.71427		54.3762	1.88604	3.55148	1.70454	3.38994		2.37741	3.11181	0.16891	3.28421	3.95801	3.41221	5.71891	-1.22929	0.62401	4.42471	3.25121	2.49391		79.45	19.0772	16.8323	18.8282	11.7565		28.6712	13.5232	15.0372	16.3442	14.5384
	54.6262	10.1874	5.46753	9.47137	4.20593		11.0179	9.88593	9.65843	4.34753	4.80003	7.25503	9.12037	11.1517	8.14207	3.9811	5.992	2.6447		54.6262	1.77334	2.03584	1.59448	3.33294		2.46831	3.30651	-0.45479	2.24781	1.65261	2.20711	3.89871	0.35241	0.53231	5.00621	2.83591	2.15671		79.8	19.2002	16.9282	18.7103	11.9646		28.7956	13.5453	15.2596	16.4997	14.6607
	54.8762	10.3866	6.75133	9.25817	4.13037		10.6839	9.974	10.502	6.64096	6.85786	6.75516	9.2083	9.3119	9.2543	3.21434	4.58224	4.59454		54.8762	1.48524	2.50544	1.92984	2.02848		1.16281	2.30371	0.98921	2.83481	2.03391	2.64761	4.60611	0.80191	0.38151	0.90091	4.28531	0.89921		80.15	19.0539	17.0442	18.7404	11.8878		28.7845	13.3825	14.9947	16.5049	14.7357
	55.1262	10.4012	5.7079	9.357	4.51083		10.2846	10.0354	10.8836	6.46473	4.84243	5.81653	9.13567	11.0746	7.86077	3.03283	6.25393	4.24573		55.1262	1.86228	2.68598	2.17848	3.40151		2.57571	3.22861	-0.21749	2.52321	2.57131	2.96341	5.20131	-0.03059	1.36471	4.49411	3.38961	2.32081		80.5	19.2583	16.9578	18.7445	12.0689		28.9128	13.6839	15.1783	16.4784	14.7531
	55.3762	10.2309	5.36703	9.3429	3.92257		10.7931	9.79146	10.1083	6.4366	3.9263	5.7382	8.56647	9.40567	10.0566	3.84197	4.10247	3.82327		55.3762	1.93048	2.67438	2.36681	4.00548		3.64161	1.70971	0.44011	3.05951	2.83131	2.13231	3.55371	2.79161	0.75511	4.74581	4.13881	3.13181		80.85	19.1359	17.0459	19.0121	11.8731		28.9026	13.4988	15.0064	16.6095	14.6777
	55.6262	10.3358	5.20777	9.35083	3.8453		11.8466	9.7762	9.3847	5.3204	4.398	5.9049	9.2755	10.6074	8.1696	2.9572	5.0161	3.5626		55.6262	1.73774	2.80178	1.56521	3.37878		1.10501	4.09521	0.01301	2.48701	2.80531	3.11301	4.17481	0.24421	0.27661	2.15071	3.41411	4.57151		81.2	19.3722	16.8992	18.771	12.0259		29.0862	13.7747	15.2557	16.515	14.6547
	55.8762	10.2798	5.86547	9.24847	4.0212		11.7085	9.4653	9.6656	7.95534	4.06604	5.57504	8.75877	11.0815	7.90517	3.2125	5.0882	3.7629		55.8762	2.39421	2.66321	0.80051	3.54544		3.47641	3.53051	0.17571	2.32031	2.81391	2.85541	1.05211	-0.20539	1.55481	3.11411	5.77551	1.74671		81.55	19.3431	17.0113	18.9048	12.1818		29.0808	13.7848	15.1638	16.4471	14.8787
	56.1262	10.1339	5.23657	9.56113	4.16177		11.2684	10.782	8.3514	5.2367	5.1569	5.3161	8.856	10.4388	9.3886	3.8245	4.4849	4.1759		56.1262	1.67681	3.55631	2.18774	3.62598		2.01391	2.42051	0.59601	3.95091	2.84861	3.86941	3.95911	1.62611	0.97801	3.46131	3.98411	3.43251		81.9	19.2116	16.9048	18.8647	12.0984		28.8501	13.5774	15.2073	16.4923	14.7078
	56.3762	10.34	5.26497	9.0204	4.793		10.862	10.4189	9.73907	4.82827	6.29447	4.67217	9.18273	8.84143	9.03703	4.70583	5.09873	4.57443		56.3762	0.72241	2.82818	2.34424	4.01724		1.12151	1.15471	-0.10899	2.53051	2.25921	3.69481	3.94191	1.94241	1.14841	3.08811	6.67931	2.28431		82.25	19.3972	17.1061	18.8582	12.053		29.0771	13.7886	15.326	16.6234	14.8209
	56.6262	10.4241	5.49563	9.15837	4.46483		11.2863	9.94517	10.0409	6.044	4.6695	5.7734	9.13274	10.3378	8.00454	3.84873	5.49903	4.04673		56.6262	0.35868	2.85531	1.43554	2.91164		1.46851	-0.12079	-0.27169	2.95801	1.72191	3.88601	3.16551	-0.01389	1.15501	3.03601	3.71531	1.98361		82.6	19.4781	17.1908	19.0699	12.2125		29.1321	13.8961	15.4061	16.66	14.967
	56.8762	9.60607	5.22937	9.15243	3.77397		10.6123	9.0239	9.182	4.70144	5.32274	5.66394	9.98466	9.90516	7.56746	3.188	3.6743	4.4596		56.8762	0.93108	2.83524	1.97218	3.71714		3.10461	1.10601	-1.41739	2.69711	2.96991	2.83871	3.89011	1.46791	0.55851	3.86051	3.58511	3.70581		82.95	19.4251	17.1094	19.0286	12.0928		29.0487	13.8216	15.4051	16.7594	14.7761
	57.1262	10.3033	5.69287	9.39247	4.12143		10.9962	10.0998	9.81406	4.80437	6.15747	6.11677	9.0417	11.1632	7.9725	3.9958	4.5664	3.8021		57.1262	0.95818	3.33524	1.93531	3.89101		2.81541	1.38841	-1.32929	2.08841	2.90931	5.00801	4.46811	0.81861	0.51921	2.28961	5.06701	4.31641		83.3	19.6148	17.2856	19.1317	12.2598		29.3294	13.9275	15.5875	16.7017	15.0646
	57.3762	10.4812	5.443	9.05053	3.55483		11.0657	9.91817	10.4598	4.2709	4.972	7.0861	9.20253	9.61493	8.33413	2.84466	4.56326	3.25656		57.3762	1.50311	3.73021	2.87158	4.06794		1.44371	3.07291	-0.00729	2.53051	5.82141	2.83871	3.43291	3.39101	1.79081	4.33791	3.57691	4.28901		83.65	19.4792	17.3286	19.16	12.3752		29.1862	13.8328	15.4186	16.6404	15.196
	57.6262	9.71773	4.952	9.38547	3.96027		10.4781	9.60183	9.07323	4.17237	4.70077	5.98287	10.5034	10.0123	7.64077	4.02824	4.16604	3.68654		57.6262	0.90434	2.69338	1.54884	3.11668		0.05561	3.71551	-1.05809	2.62471	0.63851	4.81691	2.97571	1.15161	0.51921	3.19221	4.14691	2.01091		84	19.5703	17.2276	18.952	12.3666		29.2514	13.9009	15.5585	16.6585	15.0816
	57.8762	9.5725	5.08333	8.95043	3.87827		10.186	8.76777	9.76377	5.6778	4.4565	5.1157	8.83213	9.69273	8.32643	3.5935	3.506	4.5353		57.8762	0.97654	2.38324	1.88938	4.07848		2.63361	2.23551	-1.93949	3.25521	1.89521	1.99931	3.97641	1.95911	-0.26739	4.45941	4.94491	2.83111		84.35	19.5772	17.2706	19.328	12.4587		29.2826	14.0109	15.4381	16.6556	15.1721
	58.1262	10.0859	5.78023	9.2201	3.47527		10.5104	10.7075	9.0398	5.2656	5.1483	6.9268	8.62067	10.1878	8.85187	3.5472	3.9626	2.916		58.1262	1.93661	3.61771	2.32964	2.86291		3.27811	3.41361	-0.88189	4.06691	1.47061	5.31561	3.99361	2.32541	0.66991	3.64361	3.61761	1.32751		84.7	19.7719	17.1078	19.0404	12.4912		29.4245	14.1279	15.7634	16.7237	14.9915
	58.3762	9.38613	4.72847	9.1859	3.8563		10.0123	9.89426	8.25186	4.41017	4.10287	5.67237	8.7058	11.0953	7.7566	1.9674	6.521	3.0805		58.3762	0.31754	3.39714	2.59151	3.95894		-0.41539	3.28711	-1.91909	4.61771	3.52461	2.04911	5.47731	0.76861	1.52861	6.27341	4.59481	1.00861		85.05	19.8175	17.1568	19.2956	12.5053		29.5022	14.1807	15.7696	16.7228	15.048
	58.6262	9.809	4.91037	9.2412	4.1724		10.4092	10.1129	8.90483	3.9198	4.3681	6.4432	8.5466	10.595	8.582	4.0266	5.057	3.4336		58.6262	2.00421	1.99231	3.30154	2.53598		2.77411	2.45941	0.77911	3.39291	1.55721	1.02681	4.40771	3.42431	2.07261	1.74281	3.54431	2.32081		85.4	20.0117	17.294	19.2809	12.5403		29.6147	14.4153	16.005	16.811	15.1586
	58.8762	10.1738	5.467	8.84943	3.64673		10.854	9.5334	10.1341	5.05843	5.17213	6.17043	8.2091	8.6399	9.6993	4.31103	2.49803	4.13113		58.8762	-0.00656	2.25388	1.70754	4.30958		0.82401	1.18391	-2.02759	0.35631	3.53331	2.87201	4.27831	1.42631	-0.58199	5.01491	4.01661	3.89721		85.75	19.8921	17.2232	19.2915	12.5741		29.5298	14.3122	15.8344	16.5713	15.2246
	59.1262	9.8778	5.08473	9.0456	4.37207		11.3153	9.28443	9.03363	4.76906	5.87856	4.60656	8.74527	11.2877	7.10387	3.65894	5.13664	4.32064		59.1262	1.54414	2.15011	1.72021	4.83564		3.18721	3.60841	-2.16319	1.88541	2.23321	2.33171	2.89811	1.99241	0.27011	4.91071	6.26401	3.33221		86.1	20.0692	17.3275	19.1989	12.6612		29.7682	14.313	16.1264	16.8837	15.2162
	59.3762	10.3416	5.0105	8.3114	4.1242		11.0239	9.95144	10.0493	4.60347	4.65517	5.77287	8.7165	8.9976	7.2201	3.6754	4.9467	3.7505		59.3762	1.03501	3.21361	2.09924	3.93608		1.94781	2.99501	-1.83779	2.70441	2.70131	4.23511	3.84701	0.31911	2.13161	2.61941	5.40091	3.78791		86.45	19.9348	17.3263	19.4282	12.5587		29.5924	14.4696	15.7425	16.8682	15.1715
	59.6262	9.77777	4.8856	9.1593	3.84597		9.24104	10.414	9.67824	4.50477	3.73717	6.41487	8.51463	9.76353	9.19973	3.8385	4.1775	3.5219		59.6262	1.67744	2.80901	1.79484	3.59191		3.03851	3.31631	-1.32249	2.40721	1.83461	4.18521	2.87221	2.76661	-0.25429	2.69751	4.85531	3.22291		86.8	20.0629	17.3012	19.1848	12.8005		29.6859	14.4465	16.0562	17.0001	15.2014
	59.8762	10.2425	4.9671	9.06473	3.7919		11.7051	9.3477	9.6748	5.85573	4.05883	4.98673	8.03986	10.5594	8.59496	3.30877	4.14237	3.92457		59.8762	0.92304	3.13958	2.60844	3.40931		1.35291	2.88791	-1.47169	3.50161	1.96461	3.95251	4.05401	2.79991	0.97141	3.51341	4.67621	2.03831		87.15	19.9291	17.2494	19.5108	12.2395		29.5767	14.5318	15.6789	16.8958	14.9212
	60.1262	10.2254	5.1367	9.0191	3.7456		10.6117	10.0953	9.96927	4.8265	4.7158	5.8678	8.5587	10.0915	8.4071	3.96357	3.74337	3.52987		60.1262	1.04701	1.80814	1.70978	4.54271		1.70821	3.27731	-1.84449	2.67541	-0.29749	3.04651	2.76871	1.77591	0.58471	4.32921	5.54751	3.75141		87.5	20.088	17.444	19.2815	12.6391		29.7043	14.3783	16.1813	17.1065	15.2103
	60.3762	9.8942	4.66463	9.4766	3.76897		10.9907	10.2712	8.4207	5.89186	3.05706	5.04496	8.88813	9.74823	9.79343	3.77514	3.59364	3.93814		60.3762	0.15524	2.40174	1.84421	4.15324		0.80751	0.49261	-0.83439	1.77671	0.99391	4.43461	4.82171	1.07661	-0.36569	4.42471	4.52961	3.50541		87.85	20.0265	17.3888	19.5149	12.7177		29.6751	14.4175	15.9869	16.9746	15.2603
	60.6262	9.5847	5.09223	8.89557	3.9745		9.8403	10.2485	8.6653	5.9492	4.19	5.1375	8.1227	9.8506	8.7134	3.81417	4.71827	3.39107		60.6262	0.91458	2.74528	2.12384	4.43321		3.64991	1.44681	-2.35299	3.62481	0.92451	3.68651	4.10581	1.57611	0.68961	5.31871	4.44821	3.53271		88.2	20.17	17.522	19.3333	12.9478		29.9196	14.509	16.0815	16.9254	15.5332
	60.8762	10.0045	4.98143	8.8039	3.61753		10.4167	10.0917	9.50494	3.70953	4.32433	6.91043	9.4003	8.8072	8.2042	2.88023	3.42163	4.55073		60.8762	1.96341	2.86384	1.81944	2.56581		4.45971	1.03791	0.39261	4.50891	0.60391	3.47871	3.12241	1.35141	0.98451	1.56921	3.70721	2.42101		88.55	20.2036	17.4016	19.618	12.7735		29.904	14.6062	16.1005	16.9686	15.3041
	61.1262	9.90557	5.18887	9.23057	3.81717		10.4	9.38917	9.92757	5.2102	4.4542	5.9022	9.9112	10.0227	7.7578	3.78614	3.71734	3.94804		61.1262	0.66814	1.56324	1.72111	2.83308		0.31171	3.53051	-1.83779	1.85651	0.13581	2.69741	1.39711	2.68331	1.08291	1.76881	4.61921	2.11121		88.9	20.2514	17.3319	19.565	12.9313		29.9062	14.7026	16.1453	16.9446	15.3253
	61.3762	10.1197	4.8891	9.25303	3.6163		9.9011	10.6867	9.7714	6.18513	3.33053	5.15163	9.17076	10.0569	8.53146	3.2213	4.0532	3.5744		61.3762	1.09354	1.78941	2.18374	3.10308		2.46011	2.33291	-1.51239	2.43621	1.12391	1.80811	4.44221	2.44191	-0.33289	4.04281	3.29191	1.97451		89.25	20.3214	17.4206	19.5921	12.9006		29.9706	14.7487	16.2448	16.9979	15.3719
	61.6262	9.88357	4.77487	9.0916	3.81223		9.97984	9.75694	9.91394	4.0791	4.9397	5.3058	8.8783	10.2414	8.1551	3.60723	4.97523	2.85423		61.6262	0.62991	1.66288	1.71968	3.20994		-0.26659	2.02131	0.13501	0.88531	1.51391	2.58941	1.61281	1.61781	1.92841	0.97901	4.56221	4.08861		89.6	20.2417	17.4473	19.5473	13.0221		29.9809	14.5838	16.1603	16.9984	15.4592
	61.8762	9.76377	4.91127	8.7877	3.51657		10.1286	10.0808	9.08197	4.66997	3.93997	6.12387	8.71833	9.90683	7.73793	2.20717	5.12407	3.21847		61.8762	0.60244	2.66351	1.88958	3.32964		2.38571	1.70001	-2.27839	2.22611	1.08051	4.68391	1.76811	2.26711	1.63351	2.67151	4.20391	3.11351		89.95	20.4234	17.4808	19.7353	13.0111		30.0911	14.9043	16.2747	16.9924	15.4902
	62.1262	9.80403	3.9481	7.8856	3.63197		10.9917	9.52953	8.89083	3.11433	3.83393	4.89603	7.72797	7.99397	7.93487	2.58664	4.82824	3.48104		62.1262	2.17758	1.48908	1.81271	4.26221		3.03851	4.64051	-1.14629	1.61011	-0.90419	3.76131	3.42431	2.11731	-0.10349	4.84131	4.21211	3.73321		90.3	20.4621	17.5979	19.6469	13.3278		30.1265	14.8588	16.4009	16.9849	15.7694
	62.3762	9.5832	4.62683	8.9845	4.04027		10.0372	10.598	8.11447	5.87156	4.33926	3.66966	8.5795	10.5143	7.8597	4.02764	4.68054	3.41264		62.3762	1.29668	2.34964	2.48344	3.22768		3.58381	1.77791	-1.47169	2.55941	0.59521	3.89431	3.95911	1.97571	1.51551	3.01871	4.56221	2.10211		90.65	20.3875	17.5666	19.7395	13.0375		30.0712	14.7064	16.3849	16.9492	15.6107
	62.6262	9.74853	5.46373	9.01077	3.59033		10.0832	9.09113	10.0712	5.9753	4.034	6.3819	8.23394	10.336	8.46234	2.9952	4.4535	3.3223		62.6262	0.58624	2.04374	1.09858	2.33824		0.72491	2.56651	-1.53269	1.84201	-0.23679	4.52601	2.84631	-0.64659	1.09601	2.11601	3.24311	1.65561		91	20.3568	17.5622	19.562	13.1418		30.0939	14.824	16.1526	17.0777	15.5943
	62.8762	9.54293	4.3733	9.09783	3.55997		10.9432	8.81073	8.87483	4.29687	3.67777	5.14527	9.02066	9.47296	8.79986	2.61114	3.73454	4.33424		62.8762	0.83034	2.54784	1.83344	4.12831		0.74971	2.66391	-0.92259	1.32021	2.34591	3.97741	3.20861	0.83521	1.45651	3.49601	4.78211	4.10681		91.35	20.4706	17.5895	19.6351	13.0853		30.1155	15.0404	16.2558	17.0752	15.5946
	63.1262	9.83647	5.03843	8.73627	3.51413		11.0017	9.12197	9.38577	4.59656	6.02106	4.49766	9.3745	9.8807	6.9536	1.65876	4.70176	4.18186		63.1262	0.70614	3.02654	2.63584	2.30334		1.23721	2.64441	-1.76319	1.55931	4.37401	3.14631	4.07991	2.94141	0.88621	3.26171	4.02481	-0.37649		91.7	20.4285	17.4228	19.7454	13.3941		30.0923	14.8707	16.3226	16.8749	15.6824
	63.3762	9.50473	4.38173	9.1672	3.62463		10.6765	8.97196	8.86576	3.38953	3.89883	5.85683	8.9533	10.9181	7.6302	3.8861	3.9027	3.0851		63.3762	0.99381	1.96154	1.72671	3.84098		2.35271	1.23261	-0.60389	0.98681	1.22791	3.66991	3.70901	1.16821	0.30291	5.74391	4.11431	1.66471		92.05	20.6813	17.5482	19.7577	13.2633		30.3278	15.0297	16.6864	16.9968	15.6815
	63.6262	9.79303	4.52447	8.9384	3.50697		10.15	8.74146	10.4877	4.84577	4.45087	4.27677	8.44583	10.0829	8.28643	2.8214	3.8681	3.8314		63.6262	1.00098	3.82818	1.65631	3.16198		2.37741	1.53451	-0.90899	3.01601	6.01211	2.45641	0.69841	4.00701	0.26351	2.82771	3.61761	3.04061		92.4	20.5703	17.5466	19.7306	13.2615		30.2113	15.0255	16.4742	17.1256	15.6146
	63.8762	9.51127	4.723	8.7032	3.97313		10.0291	9.3562	9.1485	4.25473	3.27963	6.63463	9.09183	9.60763	7.41013	3.32123	4.32653	4.27163		63.8762	1.63151	2.80951	1.59144	2.20708		1.84041	1.65131	1.40281	2.41451	3.31661	2.69741	3.22591	1.80921	-0.26079	2.41111	4.58661	-0.37649		92.75	20.6113	17.6603	19.9216	13.3167		30.2202	14.9737	16.6401	17.1616	15.7378
	64.1262	9.79737	4.7622	8.57443	3.64657		10.735	9.3029	9.3542	4.7208	4.4308	5.135	9.49513	9.25813	6.97003	2.78344	4.92694	3.22934		64.1262	0.43928	1.92804	2.08771	2.82448		2.93101	1.26181	-2.87499	2.20431	2.32861	1.25121	4.62331	1.99241	-0.35259	3.35711	3.63391	1.48241		93.1	20.6865	17.6754	19.8338	13.3247		30.2255	15.127	16.7069	17.1224	15.7766
	64.3762	9.74333	4.63253	8.90743	3.28397		11.5234	9.33903	8.36753	5.5403	2.8242	5.5331	8.5201	9.734	8.4682	2.94157	4.69067	2.21967		64.3762	2.39038	2.71478	2.52234	4.32808		1.73291	5.05911	0.37911	2.03041	3.72401	2.38991	4.63201	2.96641	-0.03139	3.99941	6.27221	2.71261		93.45	20.5077	17.5315	20.0684	13.3505		30.0585	15.0696	16.395	17.0987	15.6574
	64.6262	9.81853	4.7324	9.01853	3.59403		10.6376	8.33206	10.486	5.08027	4.71957	4.39737	8.33406	9.21876	9.50276	2.4197	4.2623	4.1001		64.6262	0.91188	3.13424	1.42274	3.63434		2.25351	2.08941	-1.60729	2.04491	3.04791	4.30991	1.32811	2.25051	0.68961	5.21451	2.50211	3.18641		93.8	20.7924	17.8092	19.9193	13.5125		30.3065	15.3332	16.7374	17.281	15.925
	64.8762	9.58287	5.80443	8.60163	3.5438		10.2509	9.96594	8.53174	5.3535	6.0921	5.9677	8.4185	10.2477	7.1387	2.97787	5.08637	2.56717		64.8762	0.61401	3.12704	0.64968	2.34038		2.24521	0.96001	-1.36319	2.72611	4.55601	2.09901	2.00961	-0.36349	0.30291	3.04471	0.96311	3.01331		94.15	20.5521	17.6274	19.9505	13.3947		30.1806	15.033	16.4426	17.0813	15.7841
	65.1262	9.5305	5.01673	8.9063	4.39983		10.448	8.7973	9.3462	5.64536	4.63546	4.76936	8.96233	9.93823	7.81833	3.31526	5.73326	4.15096		65.1262	0.49694	2.91994	2.51008	3.05238		3.36071	1.24241	-3.11229	2.03041	2.51931	4.21011	5.62401	2.25881	-0.35259	4.50281	4.91231	-0.25799		94.5	20.7696	17.6982	19.7583	13.3879		30.279	15.3322	16.6976	17.3009	15.7417
	65.3762	9.7445	4.73167	8.95327	3.2864		10.1509	9.21923	9.86333	5.33257	3.76377	5.09867	8.47647	9.76687	8.61647	3.49923	3.46983	2.89013		65.3762	1.14474	2.82928	2.45874	3.46314		1.34461	2.76131	-0.67169	2.41451	1.72191	4.35141	3.09651	3.03301	1.24671	4.19901	2.64861	3.54181		94.85	20.851	17.6966	20.1256	13.5322		30.5123	15.3964	16.6444	17.1837	15.8708
	65.6262	9.5584	4.8506	8.38357	3.15947		9.99597	10.174	8.50527	4.56213	4.79903	5.19063	7.86744	9.94344	7.33984	3.476	3.1522	2.8502		65.6262	1.82728	2.13651	1.92548	4.24214		2.72451	2.83921	-0.08189	2.73341	1.02851	2.64761	2.89811	2.70001	0.17831	4.05151	5.12401	3.55091		95.2	20.8396	17.7217	19.7589	13.5899		30.4163	15.3138	16.7886	17.2914	15.8709
	65.8762	9.30513	4.74747	8.79033	3.502		9.17756	9.53026	9.20756	3.50334	5.37364	5.36544	8.30976	9.65906	8.40216	2.70883	5.20943	2.58773		65.8762	0.58318	2.51071	0.50774	3.63641		1.46031	1.32021	-1.03099	1.67531	1.30591	4.55091	0.07731	1.23481	0.21111	3.27901	3.03131	4.59891		95.55	20.8277	17.7886	19.9481	13.6789		30.3672	15.4995	16.6163	17.3162	15.97
	66.1262	9.53277	4.5291	9.11117	3.5861		10.718	8.90124	8.97904	4.17317	2.94597	6.46817	7.92847	12.0564	7.34867	2.55917	5.00597	3.19317		66.1262	0.32134	3.45728	1.48584	2.33948		0.03081	2.39131	-1.45809	3.68281	2.95261	3.73641	2.35461	0.50221	1.60071	2.02051	2.86851	2.12941		95.9	20.8641	17.7568	19.8898	13.7372		30.3877	15.4669	16.7377	17.2413	16.0047
	66.3762	9.35933	4.8228	8.7073	3.62383		10.2181	8.3094	9.5505	4.95373	4.50293	5.01173	8.57607	9.49857	8.04727	2.5423	3.5538	4.7754		66.3762	0.78431	3.36318	1.89078	2.51731		1.31151	1.63181	-0.59039	3.94371	1.46191	4.68391	3.45881	2.31701	-0.10349	1.56921	2.78711	3.19561		96.25	20.978	17.7423	20.155	13.8127		30.6328	15.4433	16.8579	17.1745	16.0614
	66.6262	9.42473	4.78283	8.7702	3.56357		10.6432	9.09103	8.53993	3.5926	4.4114	6.3445	8.60643	10.3327	7.37143	1.7328	5.2896	3.6683		66.6262	1.49411	2.00344	1.88654	2.72164		2.51791	2.52761	-0.56319	2.90011	1.61791	1.49231	1.51791	2.07561	2.06611	4.38131	2.81151	0.97211		96.6	20.9723	17.9352	19.9405	13.7022		30.5887	15.4349	16.8934	17.3328	16.1199
	66.8762	9.2549	4.07013	8.73183	3.6526		9.81827	9.47847	8.46797	5.3857	3.4413	3.3834	9.6591	9.6628	6.8736	3.003	5.0242	2.9306		66.8762	1.51708	2.95361	2.08548	3.06431		1.74121	4.01731	-1.20729	2.52321	2.08591	4.25171	2.35461	2.24211	1.65971	2.93191	4.12251	2.13851		96.95	21.0509	17.696	20.0071	13.6525		30.6312	15.5603	16.9613	17.2366	15.904
	67.1262	9.73293	4.53477	8.35827	3.6949		10.9193	9.52256	8.75696	4.33837	4.09317	5.17277	7.7127	10.5931	6.769	2.5809	5.3357	3.1681		67.1262	1.34054	3.68478	1.82694	4.75998		1.31981	3.70571	-1.00389	2.43621	3.78461	4.83351	2.94121	1.69271	0.84691	4.91071	4.11431	5.25491		97.3	21.1967	17.6709	20.1409	13.7114		30.8159	15.7017	17.0724	17.2975	15.8779
	67.3762	9.70797	4.38027	8.58367	3.06077		10.7217	8.70104	9.70114	4.4385	3.6218	5.0805	7.95904	8.96604	8.82594	2.66217	4.84307	1.67707		67.3762	1.18458	2.66904	1.73704	3.77074		0.24561	4.25101	-0.94289	2.92181	1.74791	3.33741	4.75271	0.75201	-0.29359	3.74771	4.57851	2.98601		97.65	21.1005	18.0188	20.135	13.6874		30.6419	15.4886	17.171	17.4872	16.1189
	67.6262	9.41313	4.2218	9.16743	3.44013		9.47586	10.2489	8.51466	3.42947	3.88807	5.34787	8.90353	11.5282	7.07053	3.4239	4.3928	2.5037		67.6262	1.90854	2.36188	1.44298	3.56454		2.05521	3.72521	-0.05479	2.37831	2.25921	2.44811	1.81121	2.79161	-0.27389	2.46321	5.49051	2.73991		98	21.1329	17.8605	20.0531	13.7353		30.7925	15.4991	17.1071	17.3986	16.0289
	67.8762	10.3446	5.33663	8.3202	3.82357		10.3733	11.4837	9.1767	4.6023	6.583	4.8246	8.26083	8.03613	8.66363	3.16657	3.99367	4.31047		67.8762	0.97804	1.65228	2.06244	3.85994		1.03061	1.45661	0.44691	1.12451	1.39251	2.43981	3.51921	1.52621	1.14191	4.84131	3.86191	2.87661		98.35	21.2371	17.9101	20.336	13.6893		30.8107	15.867	17.0337	17.5208	15.9944
	68.1262	8.6438	4.03103	8.6267	3.1659		9.3377	8.1428	8.4509	3.17533	4.27363	4.64413	8.37323	9.39023	8.11663	2.12617	4.15527	3.21627		68.1262	0.22811	3.33151	2.14628	3.91754		1.16281	1.73891	-2.21739	2.79141	3.12591	4.07721	4.95111	1.49291	-0.00519	4.11221	4.01661	3.62381		98.7	21.1893	18.0038	20.2446	13.8182		30.8397	15.6244	17.1037	17.5456	16.1401
	68.3762	9.7584	4.78467	8.1756	3.88197		10.29	9.59693	9.38823	6.57364	3.65104	4.12934	6.5566	9.328	8.6422	4.18584	4.28044	3.17964		68.3762	1.34818	1.39931	1.51678	2.72231		0.35311	3.48181	0.20961	2.18261	-0.15019	2.16551	4.23521	1.43461	-1.11949	1.72541	2.83591	3.60561		99.05	21.1711	17.9257	20.1374	13.728		30.6839	15.728	17.1014	17.4778	16.0508
	68.6262	9.34917	4.24257	8.70273	3.8346		9.51187	9.46247	9.07317	3.74704	4.37804	4.60264	8.4733	11.0056	6.6293	3.28847	4.86417	3.35117		68.6262	0.62961	1.22051	1.51358	3.13681		-0.14269	3.84211	-1.81059	1.69701	-0.37549	2.34001	3.13101	1.43461	-0.02489	2.83641	4.32611	2.24791		99.4	21.2707	17.9424	20.2458	13.9323		30.7822	15.8276	17.2024	17.44	16.1886
	68.8762	9.3221	4.6812	8.65263	3.4269		11.1499	8.57173	8.24463	2.9826	5.554	5.507	9.43983	8.37383	8.14423	3.6217	3.6975	2.9615		68.8762	1.51871	2.60568	2.10271	3.66731		0.79101	4.41651	-0.65139	1.01581	0.62121	6.18001	3.84701	0.46061	2.00051	4.61561	4.44821	1.93811		99.75	21.2411	17.8259	20.4574	13.9698		30.8055	15.7641	17.1538	17.3	16.1608
	69.1262	9.1769	4.79747	8.5771	3.37827		10.3052	8.18297	9.04257	5.05004	4.23444	5.10794	8.4032	9.6378	7.6903	2.77754	4.64894	2.70834		69.1262	1.04518	1.94144	2.86601	2.86438		1.00581	3.38441	-1.25469	3.75521	1.56591	0.50321	3.10511	3.59071	1.90221	4.89341	2.06241	1.63731		100.1	21.3186	17.9229	20.2582	13.8562		30.7892	15.9719	17.1946	17.4697	16.1162
	69.3762	9.7182	4.81613	8.6348	3.07133		9.9909	8.9962	10.1675	5.05206	4.09316	5.30316	7.26393	10.075	8.56543	1.80333	4.04543	3.36523		69.3762	0.78301	2.48614	2.50141	3.52354		1.71641	1.60261	-0.96999	2.51601	1.50521	3.43721	3.56231	2.70831	1.23361	4.35531	3.89451	2.32081		100.45	21.3755	17.9876	20.3077	13.9796		30.9408	15.9339	17.2519	17.3521	16.3013
	69.6262	8.6912	4.75437	8.15513	3.70693		9.42617	7.73227	8.91517	4.29884	3.94004	6.02424	8.3305	9.9291	6.2058	3.60416	4.33886	3.17776		69.6262	0.79564	2.79801	2.36454	3.65381		0.07211	3.41361	-1.09879	3.38561	2.10321	2.90521	3.84701	1.53451	1.71211	4.40731	4.03291	2.52121		100.8	21.3106	17.9815	20.303	14.0625		30.8816	15.9431	17.107	17.6385	16.1935
	69.8762	9.1688	4.1815	8.38623	3.67103		9.78407	9.72627	7.99607	3.85483	4.93333	3.75633	7.9582	10.538	6.6625	3.5608	2.6264	4.8259		69.8762	0.67631	2.41968	2.24758	3.54734		0.59271	2.81971	-1.38349	3.36391	1.09791	2.79721	3.75211	3.16621	-0.17559	4.37261	2.82781	3.44161		101.15	21.4586	17.972	20.4114	13.9471		31.0507	15.9799	17.3452	17.413	16.2391
	70.1262	9.5487	4.61157	8.4805	3.47013		10.2634	9.50697	8.87577	5.259	4.7269	3.8488	8.741	9.9628	6.7377	2.43513	4.03653	3.93873		70.1262	0.77758	2.62674	0.99581	4.46221		-0.13439	4.18281	-1.71569	3.29141	1.79991	2.78891	3.07921	0.26081	-0.35259	6.10851	4.61111	2.66701		101.5	21.3818	18.001	20.4079	14.0526		30.8367	15.9896	17.3191	17.5073	16.2736
	70.3762	9.5264	3.6316	8.2863	3.58107		9.70377	9.89657	8.97887	3.09617	4.25927	3.53937	7.16483	8.83343	8.86063	2.97454	4.56534	3.20334		70.3762	1.83231	2.30041	2.47324	4.21378		3.05501	4.90341	-2.46149	1.63901	0.99391	4.26831	6.11571	2.41691	-1.11289	5.18851	3.37331	4.07951		101.85	21.4353	18.0824	20.4409	13.8912		31.0424	15.8386	17.425	17.6319	16.2121
	70.6262	9.0518	4.48823	8.6152	3.67627		10.3899	8.34717	8.41837	2.72076	5.19936	5.54456	7.63243	9.79453	8.41863	3.97297	4.32797	2.72787		70.6262	0.89478	2.24418	2.25201	3.58564		1.29501	3.11181	-1.72249	1.69701	2.15521	2.88031	4.59751	1.84251	0.31601	4.67641	4.26091	1.81961		102.2	21.3362	18.0294	20.2712	13.9735		30.9014	15.7767	17.3304	17.5944	16.219
	70.8762	9.30063	4.03893	8.43713	3.3858		10.6219	8.28796	8.99206	2.9794	3.6056	5.5318	7.63273	9.20203	8.47663	3.20637	4.29027	2.66077		70.8762	0.92214	2.28501	2.43344	2.50044		2.58401	1.43711	-1.25469	1.95791	2.63191	2.26521	3.26041	2.58341	1.45651	3.30511	3.86191	0.33431		102.55	21.4649	17.8856	20.4863	14.0539		30.9819	16.0199	17.3929	17.4886	16.1682
	71.1262	9.70213	4.3224	8.284	3.13137		10.7373	8.62793	9.74113	2.3294	4.9508	5.687	8.05403	8.41493	8.38303	2.85307	3.39437	3.14667		71.1262	1.26118	2.69074	2.63221	3.13388		0.85711	5.13701	-2.21059	3.91471	1.41851	2.73901	2.93261	3.50751	1.45651	3.60881	3.08021	2.71261		102.9	21.5799	17.9586	20.435	14.0925		31.0324	16.0985	17.6089	17.6022	16.2038
	71.3762	9.2723	4.3183	8.74097	3.67257		10.089	8.8711	8.8568	3.40103	4.81123	4.74263	8.47347	9.30737	8.44207	2.44394	5.63774	2.93604		71.3762	0.12964	2.26314	2.01084	3.52331		0.40261	2.64441	-2.65809	2.33481	0.35251	4.10211	4.36451	3.35771	-1.68969	3.92131	4.46451	2.18411		103.25	21.5389	17.9519	20.4503	14.23		31.1577	16.0235	17.4356	17.5497	16.2921
	71.6262	9.28703	3.84017	8.6582	3.9964		9.182	8.4554	10.2237	2.97234	3.62204	4.92614	8.13523	9.87803	7.96133	3.27483	4.37573	4.33863		71.6262	1.68471	2.28104	1.13118	1.74674		3.12941	1.81681	0.10791	1.94341	2.08591	2.81381	2.15621	1.82591	-0.58859	2.28091	3.15351	-0.19419		103.6	21.6414	18.0088	20.402	14.1834		31.1879	16.1108	17.6254	17.5951	16.3029
	71.8762	9.2611	4.26303	8.22833	3.5061		10.1315	8.69673	8.95503	4.25766	3.94476	4.58666	7.89973	9.62473	7.16053	3.56993	3.91383	3.03453		71.8762	-0.33709	3.59448	2.44101	3.16588		1.19591	-0.24739	-1.95979	2.89281	4.48671	3.40391	3.38981	2.88311	1.05011	3.15751	3.38151	2.95861		103.95	21.5947	17.9865	20.5488	14.2429		31.2805	15.9914	17.5121	17.4658	16.3751
	72.1262	9.23743	4.43617	8.97473	3.17313		8.19466	9.75216	9.76546	3.67117	4.68917	4.94817	8.515	10.7491	7.6601	2.73866	4.81946	1.96126		72.1262	2.13421	2.75044	1.31101	4.15421		3.31111	3.40391	-0.31239	4.60321	1.76521	1.88291	2.41501	0.71041	0.80761	4.09491	3.87821	4.48951		104.3	21.5577	18.2129	20.5052	14.2092		31.0358	16.0568	17.5805	17.6995	16.4678
	72.3762	9.4167	4.73103	8.8831	2.85613		10.7372	9.02937	8.48357	2.8227	5.9233	5.4471	8.11983	10.6288	7.90063	2.42793	3.08303	3.05743		72.3762	1.18861	1.48201	2.22331	4.55924		3.11281	2.97551	-2.52249	1.66081	2.81391	-0.02869	5.46011	0.18591	1.02391	7.35831	3.47921	2.84021		104.65	21.6602	18.0857	20.3997	14.2006		31.1788	16.2529	17.5489	17.4901	16.441
	72.6262	9.4342	4.25177	8.5722	3.38983		9.8276	9.559	8.916	3.95427	5.18697	3.61407	8.17153	9.87613	7.66893	2.3732	4.0936	3.7027		72.6262	1.03221	1.86708	2.89318	4.68128		1.24541	1.64161	0.20961	1.54481	1.79121	2.26521	6.71951	2.14221	-0.18219	3.33981	4.92051	5.78351		105	21.7622	17.9608	20.6407	14.4645		31.2004	16.408	17.6781	17.5107	16.4377
	72.8762	9.65007	4.32023	8.65997	3.20253		9.81607	10.3276	8.80657	5.00266	3.84516	4.11286	9.19284	10.4196	6.36744	3.1726	3.6607	2.7743		72.8762	0.73851	2.88208	2.16231	2.83371		1.34461	0.89181	-0.02089	2.81311	2.14661	3.68651	4.00221	0.91021	1.57451	3.97341	4.13881	0.38891		105.35	21.9074	18.19	20.685	14.284		31.5131	16.4038	17.8054	17.6481	16.5079
	73.1262	9.358	4.98547	8.34153	3.271		9.26263	9.19623	9.61513	6.28877	3.86847	4.79917	8.2196	8.8929	7.9121	2.7751	5.0194	2.0185		73.1262	0.61084	2.01871	2.75721	2.25914		2.74101	0.65811	-1.56659	1.04481	0.14451	4.86681	4.72691	2.87481	0.66991	1.81221	3.75611	1.20911		105.7	21.7809	18.1047	20.6018	14.2889		31.2216	16.3701	17.7511	17.6585	16.4199
	73.3762	9.32067	4.5463	8.4739	3.5478		9.9662	9.8994	8.0964	4.3268	5.3835	3.9286	7.75463	9.53973	8.12733	3.83557	4.55717	2.25067		73.3762	1.68221	1.68944	1.35268	2.14738		2.74931	3.04361	-0.74629	1.89991	0.60391	2.56451	4.14031	-0.28029	0.19801	1.37831	3.46291	1.60091		106.05	21.9113	18.2196	20.4916	14.486		31.4554	16.5268	17.7516	17.585	16.6701
	73.6262	9.44433	4.14407	8.7543	2.85227		10.5815	9.46726	8.28426	2.06257	3.71617	6.65347	6.79217	10.1994	9.27137	2.06707	3.72267	2.76707		73.6262	1.89911	2.89558	1.62448	2.77854		3.10461	3.03391	-0.44119	2.76961	2.37191	3.54521	2.00101	2.42531	0.44711	3.22701	4.08181	1.02681		106.4	21.978	18.0278	20.6555	14.3552		31.4339	16.5258	17.9742	17.5665	16.4221
	73.8762	9.0557	4.06757	8.37977	3.23757		9.8372	8.3715	8.9584	2.91017	4.12877	5.16377	8.13234	7.68934	9.31764	2.11277	4.56457	3.03537		73.8762	2.18711	1.72748	2.42954	3.96811		3.38551	3.41361	-0.23779	3.83501	-0.02019	1.36761	4.70961	2.52521	0.05381	3.22701	5.56381	3.11351		106.75	21.7661	18.1365	20.7227	14.2355		31.3346	16.3034	17.6602	17.7482	16.3802
	74.1262	9.40097	4.34727	8.6767	2.82007		9.94097	9.17347	9.08847	4.5888	3.7562	4.6968	9.17837	9.71687	7.13487	1.1687	4.1739	3.1176		74.1262	-0.63039	3.29478	0.67194	2.55514		0.04731	0.19081	-2.12929	3.61751	1.57461	4.69221	3.30351	-0.86299	-0.42469	1.69071	4.53781	1.43691		107.1	22.0378	18.2084	20.5906	14.5277		31.5384	16.6302	17.9449	17.6902	16.6271
	74.3762	9.4385	3.83303	8.26337	2.89553		10.2524	9.04617	9.01697	3.68736	2.94056	4.87116	8.37414	9.39654	7.01944	2.85086	3.79386	2.04186		74.3762	0.94134	2.91034	2.18284	4.92564		1.79081	1.35921	-0.32599	2.13191	2.78791	3.81121	5.33071	-0.23869	1.45651	5.78731	6.61421	2.37541		107.45	21.9951	18.1047	20.7421	14.3853		31.4155	16.5795	17.9904	17.5935	16.5006
	74.6262	9.2687	4.15627	8.51527	3.0566		10.3365	9.18367	8.28597	3.6506	2.9935	5.8247	7.28767	10.1718	8.08637	2.8564	3.3783	2.9351		74.6262	0.77274	2.12228	0.96294	2.57888		1.16281	2.65421	-1.49879	1.36361	2.98731	2.01591	2.19941	1.37631	-0.68689	1.44771	4.80651	1.48241		107.8	22.003	18.0595	20.7586	14.5498		31.4016	16.5222	18.0853	17.6796	16.4946
	74.8762	9.8441	4.2189	8.41433	3.60473		10.097	10.0332	9.40203	4.28183	3.18013	5.19473	8.1057	10.3219	6.8154	3.51516	3.10436	4.19466		74.8762	0.83271	1.73004	1.67994	3.91078		0.82401	3.49151	-1.81739	1.06651	0.79451	3.32911	3.95051	0.54391	0.54541	4.30321	5.40901	2.02011		108.15	22.0013	18.0952	20.7516	14.5345		31.4688	16.6197	17.9153	17.5326	16.5962
	75.1262	9.0712	4.1826	8.19883	3.1997		9.73287	8.92187	8.55887	2.82167	4.49417	5.23197	7.27693	9.26863	8.05093	2.908	4.114	2.5771		75.1262	0.25061	2.27361	2.28581	2.76854		0.36961	2.05051	-1.66829	2.76961	2.06861	1.98261	4.19201	2.80821	-0.14279	3.54811	3.35711	1.40041		108.5	21.8891	18.1398	20.7663	14.5388		31.3874	16.3901	17.8898	17.6844	16.567
	75.3762	9.06373	4.03693	8.18523	3.16923		9.14126	10.4104	7.63956	3.974	4.1693	3.9675	8.06366	8.88516	7.60686	2.53796	2.59046	4.37926		75.3762	2.67721	3.01358	1.60348	2.79034		2.17091	5.46811	0.39261	3.16821	2.70131	3.17121	3.04471	1.35141	0.41431	2.67151	4.01661	1.68291		108.85	21.8931	18.1755	20.705	14.5915		31.3313	16.3989	17.949	17.707	16.6177
	75.6262	8.95047	4.2573	8.6924	3.07047		10.2476	8.90077	7.70307	5.3732	3.2579	4.1408	8.37933	9.64553	8.05233	3.02457	2.99557	3.19127		75.6262	1.43254	1.41968	1.07151	2.13841		2.67491	2.20631	-0.58359	1.45791	1.78261	1.01851	1.72491	0.57721	0.91241	1.74281	2.00541	2.66701		109.2	22.1687	18.2513	20.8571	14.6185		31.6063	16.6687	18.2311	17.8916	16.6147
	75.8762	8.89713	4.243	7.84887	3.19997		10.5322	7.45223	8.70693	3.9427	3.4533	5.333	7.76887	8.96617	6.81157	2.4827	4.1087	3.0085		75.8762	-0.11832	2.72874	1.56854	2.28354		0.84061	0.56081	-1.75639	3.20441	1.04591	3.93591	3.84701	-0.26359	1.12221	4.69381	2.46951	-0.31269		109.55	22.1135	18.1945	20.8577	14.6468		31.5246	16.7991	18.0169	17.5667	16.7346
	76.1262	8.48283	3.96247	8.5055	3.46163		9.80183	7.18233	8.46433	3.13064	4.52664	4.23014	9.59363	8.89643	7.02643	3.03873	4.01653	3.32963		76.1262	1.03951	1.88634	1.44134	2.07848		0.51011	2.52761	0.08081	1.35641	1.71321	2.58941	2.56171	2.38361	-0.62129	2.81901	3.06391	0.35251		109.9	22.2855	18.1142	20.8423	14.7407		31.7739	16.9009	18.1816	17.6746	16.6472
	76.3762	9.1157	4.24677	8.27333	2.83637		9.67733	9.03533	8.63443	4.2811	3.8344	4.6248	6.66333	10.3056	7.85103	2.45997	3.49787	2.55127		76.3762	0.86431	2.63508	1.64744	2.64721		1.84861	2.75151	-2.00719	2.31301	1.34051	4.25171	2.42361	1.71771	0.80101	3.41791	2.02981	2.49391		110.25	22.1107	18.2965	20.8406	14.7309		31.5797	16.6658	18.0865	17.8066	16.7587
	76.6262	9.56837	4.1432	8.11133	3.0752		10.5872	9.307	8.8109	4.179	2.3681	5.8825	7.893	9.3351	7.1059	3.17623	3.42393	2.62543		76.6262	0.70744	1.88951	2.69391	3.55054		-0.34929	3.92971	-1.45809	0.70411	1.02851	3.93591	4.20071	2.48351	1.39751	4.73711	2.74631	3.16821		110.6	22.2991	18.2748	20.9213	14.7536		31.7371	16.9097	18.2505	17.9382	16.6825
	76.8762	9.06047	3.76497	8.42917	2.7128		9.36587	8.86317	8.95237	3.27694	3.05864	4.95934	9.5996	9.651	6.0369	2.4499	3.2378	2.4507		76.8762	0.89248	2.96144	2.22684	3.56704		1.24541	3.67651	-2.24449	3.24071	2.38931	3.25431	4.23521	2.05071	0.39461	4.16431	3.41411	3.12271		110.95	22.1773	18.4141	21.0734	14.6824		31.5629	16.8641	18.105	17.8198	16.8454
	77.1262	9.10417	4.21473	7.9844	2.7249		9.90124	8.58964	8.82164	2.6808	3.7892	6.1742	8.50277	8.79557	6.65487	0.708667	4.34467	3.12137		77.1262	0.57198	2.65754	1.10794	4.20341		1.66681	1.15471	-1.10559	1.39991	4.37401	2.19871	1.64731	1.20981	0.46671	4.65041	6.00351	1.95631		111.3	22.1653	18.4158	20.9231	14.7352		31.5685	16.7216	18.2057	17.9762	16.7953
	77.3762	8.7758	4.31093	8.17883	3.84107		9.7899	8.6162	7.9213	4.4397	3.4259	5.0672	8.53036	8.90956	7.09656	3.24537	4.72837	3.54947		77.3762	0.58151	3.42131	1.65958	3.21191		0.00601	3.03391	-1.29539	2.97251	2.44131	4.85011	2.61341	1.85921	0.50611	1.52581	5.27881	2.83111		111.65	22.2023	18.2971	21.0074	14.8334		31.5465	16.8011	18.2593	17.8887	16.7694
																																							112	22.2895	18.3662	20.8211	14.8481		31.6255	16.9034	18.3397	17.8642	16.8582
																																							112.35	22.2604	18.2413	21.12	14.6449		31.7239	16.7991	18.2582	17.8051	16.6612
																																							112.7	22.3749	18.2909	20.8724	14.8573		31.7365	17.0774	18.3109	17.8664	16.7863
																																							113.05	22.2519	18.3294	21.0139	14.8978		31.5101	17.1022	18.1435	17.8621	16.8472
																																							113.4	22.3231	18.4866	21.1147	14.8849		31.7272	16.9443	18.2978	18.1348	16.8617
																																							113.75	22.585	18.3344	21.0304	15.0292		32.0312	17.1112	18.6126	17.8585	16.9197
																																							114.1	22.4164	18.4047	20.9832	14.9218		31.7175	16.9124	18.6192	17.9448	16.8932
																																							114.45	22.5081	18.4314	20.982	14.7536		31.9336	17.2112	18.3796	17.9933	16.8115
																																							114.8	22.5189	18.2569	20.9225	14.8843		31.7635	17.2127	18.5806	17.9627	16.7177
																																							115.15	22.4176	18.2485	21.2302	14.9033		31.7772	17.081	18.3946	17.8237	16.7883
																																							115.5	22.7319	18.4504	20.9891	15.1249		32.0652	17.3763	18.7543	17.8387	17.0935
																																							115.85	22.5634	18.5318	21.0681	15.0034		31.9045	17.1239	18.6619	18.0312	17.0179
																																							116.2	22.6955	18.4794	21.0351	14.9807		31.8996	17.381	18.8058	18.0669	16.9363
																																							116.55	22.5594	18.442	21.1353	15.0684		31.881	17.1871	18.6102	17.9879	16.9823
																																							116.9	22.7074	18.4654	20.9903	15.0611		32.0461	17.3373	18.7388	17.9668	17.0126
																																							117.25	22.5873	18.4024	21.1689	15.1396		31.9812	17.3034	18.4772	18.0625	16.9409
																																							117.6	22.7883	18.3344	21.2467	15.1047		32.0661	17.3697	18.9292	17.888	16.9427
																																							117.95	22.6699	18.5156	21.2685	15.1998		32.0542	17.2639	18.6915	18.0087	17.1112
																																							118.3	22.7314	18.5775	21.2992	15.1642		32.1348	17.3701	18.6892	18.2284	17.0454
																																							118.65	22.782	18.4337	21.3422	15.0537		32.1445	17.4925	18.709	18.0041	16.9585
																																							119	22.765	18.4649	21.1011	15.3624		31.9943	17.4654	18.8353	17.9545	17.1689
																																							119.35	22.8276	18.582	21.3764	15.0758		32.0956	17.5046	18.8825	18.172	17.0339
																																							119.7	22.8749	18.6199	21.1854	15.3213		32.1694	17.6152	18.8402	18.2092	17.176
																																							120.05	22.8817	18.6628	21.377	15.136		32.1265	17.644	18.8747	18.1743	17.1437
																																							120.4	22.8344	18.4755	21.2656	15.1937		32.1772	17.4507	18.8752	18.1568	16.994
																																							120.75	22.8697	18.4459	21.3445	15.2649		32.0711	17.6662	18.8719	17.9756	17.0905
																																							121.1	22.9682	18.6578	21.3387	15.2661		32.2499	17.5785	19.0761	18.2618	17.16
																																							121.45	22.8356	18.5056	21.4241	15.2458		32.0772	17.5387	18.8908	18.1177	17.0696
																																							121.8	22.8578	18.6968	21.1848	15.2882		32.0991	17.5876	18.8867	18.2457	17.218
																																							122.15	23.1607	18.5496	21.4672	15.3876		32.3932	17.8986	19.1903	18.1935	17.1466
																																							122.5	23.0035	18.6199	21.3033	15.4649		32.1795	17.7126	19.1183	18.1249	17.2899
																																							122.85	22.8464	18.5875	21.4713	15.2471		32.0129	17.544	18.9823	18.2128	17.1047
																																							123.2	23.0599	18.4303	21.4565	15.4349		32.3335	17.796	19.0502	18.1387	17.0784
																																							123.55	22.8925	18.6913	21.509	15.3446		32.1457	17.6739	18.8579	18.2735	17.2269
																																							123.9	23.0611	18.4738	21.3121	15.3852		32.325	17.7436	19.1147	18.1549	17.0889
																																							124.25	23.0246	18.7208	21.5791	15.3913		32.2888	17.7346	19.0503	18.1723	17.3303
																																							124.6	23.0981	18.6684	21.4695	15.4785		32.2427	17.9601	19.0916	18.3046	17.2553
																																							124.95	23.1539	18.7013	21.4607	15.422		32.3007	18.0182	19.1428	18.1979	17.3133
																																							125.3	23.0474	18.6439	21.4483	15.4827		32.2508	17.8738	19.0176	18.2163	17.2771
																																							125.65	23.0707	18.6801	21.6469	15.6037		32.2056	18.0423	18.9641	18.1578	17.403
																																							126	23.1601	18.7465	21.5279	15.511		32.3451	17.892	19.2432	18.3219	17.3411
																																							126.35	23.2484	18.6751	21.7819	15.3987		32.3471	18.2376	19.1604	18.2615	17.2437
																																							126.7	23.2239	18.7805	21.5367	15.5417		32.4253	17.9498	19.2965	18.3756	17.3635
																																							127.05	23.2501	18.6946	21.4583	15.4692		32.3268	18.154	19.2695	18.1599	17.3492
																																							127.4	23.2849	18.7548	21.4483	15.5368		32.417	18.1615	19.2763	18.3215	17.3625
																																							127.75	23.1818	18.8005	21.6764	15.4582		32.4432	17.9505	19.1516	18.3906	17.3343
																																							128.1	23.2421	18.6349	21.6086	15.6245		32.4502	17.9364	19.3397	18.315	17.2897
																																							128.45	23.3765	18.7163	21.6257	15.4926		32.6013	18.1712	19.3571	18.2146	17.3553
																																							128.8	23.2945	18.6584	21.5231	15.7491		32.5268	18.0358	19.3209	18.2975	17.3842
																																							129.15	23.2006	18.8145	21.7094	15.5196		32.3984	17.9172	19.2861	18.4732	17.3377
																																							129.5	23.3521	18.8095	21.5656	15.5423		32.5341	18.2104	19.3118	18.4321	17.3646
																																							129.85	23.3532	18.7398	21.7495	15.6172		32.5416	18.193	19.3249	18.2949	17.4009
																																							130.2	23.4284	18.7799	21.7725	15.7338		32.5022	18.1218	19.6613	18.2615	17.5161
																																							130.55	23.335	18.732	21.8173	15.646		32.4973	18.1858	19.3219	18.3147	17.3976
																																							130.9	23.327	18.7994	21.6729	15.8547		32.4407	18.2262	19.314	18.2057	17.6239
																																							131.25	23.2609	18.8569	21.7277	15.6073		32.2702	18.1888	19.3238	18.3678	17.4766
																																							131.6	23.5838	18.7091	21.5721	15.6724		32.7219	18.4181	19.6115	18.3533	17.3686
																																							131.95	23.4694	18.7314	21.7088	15.7197		32.653	18.2087	19.5466	18.1556	17.5134
																																							132.3	23.4711	18.829	21.7236	15.6828		32.5632	18.3036	19.5464	18.5311	17.4049
																																							132.65	23.5314	18.8039	21.8874	15.5767		32.6975	18.2733	19.6235	18.4262	17.3791
																																							133	23.3418	18.8479	21.6021	15.9032		32.4604	18.2369	19.3282	18.3045	17.6472
																																							133.35	23.6761	18.7699	21.6399	15.8639		32.7669	18.5897	19.6716	18.3256	17.5391
																																							133.7	23.6186	18.8987	21.6505	15.5816		32.8214	18.3541	19.6804	18.5677	17.4056
																																							134.05	23.5707	18.8702	21.8079	15.7442		32.7135	18.3709	19.6277	18.4585	17.513
																																							134.4	23.5867	18.8797	21.7577	15.8498		32.6422	18.3877	19.7301	18.4319	17.5886
																																							134.75	23.4608	18.7966	21.8008	15.6847		32.567	18.348	19.4675	18.4071	17.4354
																																							135.1	23.54	18.8251	21.8768	15.9173		32.5593	18.406	19.6548	18.5076	17.5299
																																							135.45	23.6055	18.6466	21.8308	15.7632		32.6812	18.5095	19.6259	18.4373	17.3095
																																							135.8	23.5975	18.8686	21.8397	15.9075		32.6431	18.3116	19.8377	18.3284	17.6581
																																							136.15	23.6522	18.8228	21.9252	15.5098		32.7629	18.5476	19.646	18.3816	17.3869
																																							136.5	23.7752	18.9199	21.9045	15.9241		32.7764	18.6947	19.8544	18.5872	17.5883
																																							136.85	23.6539	18.9349	21.9623	15.8572		32.6981	18.4571	19.8066	18.5369	17.5951
																																							137.2	23.7467	18.7615	21.7454	15.8737		32.7244	18.6022	19.9135	18.4104	17.4931
																																							137.55	23.7837	18.873	21.9794	15.9222		32.7714	18.6684	19.9114	18.3589	17.6547
																																							137.9	23.7478	18.8786	21.7489	16.0198		32.7378	18.6283	19.8774	18.4856	17.6457
																																							138.25	23.6146	18.931	21.9841	15.8123		32.6611	18.4213	19.7615	18.5906	17.5419
																																							138.6	23.6641	18.8228	21.9039	15.9155		32.5617	18.737	19.6937	18.5236	17.5188
																																							138.95	23.7677	18.8173	22.1998	16.056		32.7641	18.7762	19.7628	18.2487	17.7209
																																							139.3	23.7558	18.8842	21.9405	16.1475		32.7613	18.6302	19.8758	18.4352	17.7403
																																							139.65	23.7689	18.9271	21.8391	15.8504		32.727	18.7001	19.8795	18.5362	17.5842
																																							140	23.8053	18.9422	21.9546	16.1616		32.8252	18.654	19.9366	18.4949	17.7755
																																							140.35	23.6567	18.9288	21.8462	15.9578		32.5578	18.6581	19.7543	18.5246	17.6454
																																							140.7	23.9671	18.9706	22.0218	15.9995		32.9999	18.8876	20.0139	18.6536	17.6435
																																							141.05	23.7034	18.9957	22.1875	16.1027		32.7131	18.6123	19.7848	18.6422	17.726
																																							141.4	23.7467	18.9728	22.089	16.0339		32.7331	18.7704	19.7366	18.5246	17.7275
																																							141.75	23.6994	19.125	22.2499	16.0836		32.6629	18.7157	19.7196	18.6663	17.8336
																																							142.1	24.0439	18.9856	21.9181	16.1149		33.0693	18.9736	20.0887	18.5892	17.7485
																																							142.45	23.987	18.8803	22.1598	16.1358		32.8989	18.9695	20.0926	18.4671	17.7146
																																							142.8	23.8828	19.0436	21.9534	16.0554		32.8856	18.8182	19.9446	18.6406	17.751
																																							143.15	23.8503	18.9951	22.1273	16.0419		32.8216	18.8961	19.8333	18.7154	17.6584
																																							143.5	23.8384	18.9494	21.9511	16.2131		32.6478	18.7512	20.1161	18.5616	17.7751
																																							143.85	23.9659	18.8864	22.0931	16.1192		32.8823	19.0241	19.9912	18.5443	17.6739
																																							144.2	24.0069	19.0815	21.947	16.18		32.8101	18.9451	20.2654	18.7181	17.8125
																																							144.55	24.0063	19.0665	21.98	16.0278		32.8741	19.1307	20.0141	18.6322	17.7643
																																							144.9	23.9272	19.028	22.1715	15.9701		32.7531	18.9143	20.1142	18.7346	17.6458
																																							145.25	24.0291	19.0001	22.2995	16.1499		32.8824	19.0538	20.1512	18.7391	17.7055
																																							145.6	24.0109	18.9522	22.1562	16.1346		32.8516	18.9089	20.2722	18.6359	17.7016
																																							145.95	23.897	19.0843	22.0837	16.1542		32.788	18.8711	20.0319	18.6952	17.8138
																																							146.3	24.2353	18.984	22.0318	16.1548		32.9203	19.4183	20.3674	18.7783	17.6722
																																							146.65	24.1037	19.1105	22.2841	16.2009		32.8948	19.3274	20.089	18.7318	17.8451
																																							147	24.0815	19.0291	22.1167	16.1156		32.8988	19.108	20.2378	18.6429	17.7655
																																							147.35	24.0263	19.0119	22.1409	16.2248		32.8863	19.1725	20.0201	18.5323	17.8581
																																							147.7	24.1168	19.1886	22.1026	16.3163		32.9381	18.9902	20.422	18.7538	17.9699
																																							148.05	24.0661	19.1685	22.1822	16.0978		32.8432	19.029	20.326	18.9794	17.7277
																																							148.4	23.9033	19.1507	22.0236	16.4513		32.678	18.7969	20.235	18.6938	18.0295
																																							148.75	24.0229	19.0553	22.2376	16.2794		32.8178	19.1674	20.0835	18.5479	17.921
																																							149.1	24.1755	19.0453	22.1444	16.0824		32.843	19.2444	20.4391	18.7469	17.7131
																																							149.45	24.2569	19.1663	22.2087	16.3377		32.9371	19.4674	20.3661	18.7656	17.9524
																																							149.8	24.1049	19.1379	22.1326	16.3623		32.8524	19.2124	20.2499	18.7473	17.9454
																																							150.15	24.0963	19.1278	22.3384	16.223		32.7182	19.2296	20.3411	18.8239	17.8274
																																							150.5	24.1618	19.0325	22.2128	16.4703		32.8591	19.2483	20.3781	18.6348	17.9502
																																							150.85	24.1145	19.1267	22.3148	16.3163		32.6822	19.3055	20.3557	18.7956	17.887
																																							151.2	24.1948	19.1362	22.191	16.2678		32.9371	19.2239	20.4233	18.8745	17.8328
																																							151.55	24.3013	19.2265	22.2971	16.277		32.8947	19.6512	20.3581	18.698	18.016
																																							151.9	24.0838	19.1379	22.2175	16.4132		32.6044	19.3056	20.3415	18.7917	17.9487
																																							152.25	24.1516	19.0397	22.158	16.0032		32.84	19.2974	20.3173	18.7425	17.6701
																																							152.6	24.1891	19.1652	22.3555	16.3212		32.7139	19.4025	20.4508	18.7801	17.9357
																																							152.95	24.3116	19.091	22.382	16.2629		32.8685	19.4354	20.631	18.7732	17.8359
																																							153.3	24.2136	19.0364	22.1356	16.3899		32.9011	19.2889	20.4509	18.7571	17.8528
																																							153.65	24.2922	19.1797	22.1603	16.118		32.8947	19.5116	20.4702	18.8841	17.7966
																																							154	24.3338	19.154	22.1433	16.3144		32.9452	19.5001	20.556	18.8927	17.8649
																																							154.35	24.4146	19.1195	22.2818	16.396		33.0151	19.6382	20.5906	18.75	17.9425
																																							154.7	24.4704	19.1401	22.3118	16.3334		33.1366	19.8147	20.46	18.929	17.8423
																																							155.05	24.307	18.9254	22.5005	16.3948		33.0741	19.4429	20.404	18.5366	17.8545
																																							155.4	24.2222	19.27	22.4256	16.4961		32.7838	19.4589	20.424	18.8334	18.1013
																																							155.75	24.3668	19.3325	22.3991	16.1874		33.0862	19.5013	20.513	18.9323	17.9601
																																							156.1	24.389	19.3397	22.2529	16.3973		33.073	19.5232	20.5707	18.9919	18.0424
																																							156.45	24.3805	19.1016	22.4226	16.4016		33.0535	19.4828	20.6052	18.8327	17.8861
																																							156.8	24.4021	19.0737	22.3513	16.5464		32.8986	19.6958	20.6118	18.7751	17.9594
																																							157.15	24.3047	19.251	22.5511	16.2794		32.9419	19.4527	20.5195	18.8983	17.9415
																																							157.5	24.3902	19.2678	22.2924	16.5071		32.8181	19.7902	20.5622	18.9287	18.057
																																							157.85	24.3423	19.226	22.4008	16.4789		32.8742	19.4289	20.7237	18.7925	18.0692
																																							158.2	24.311	19.1239	22.3395	16.5974		32.8126	19.5072	20.6132	18.7431	18.051
																																							158.55	24.43	19.3297	22.3124	16.3611		33.0321	19.7093	20.5485	19.024	17.9983
																																							158.9	24.3116	19.0475	22.2458	16.6753		32.7546	19.608	20.5722	18.8902	17.9401
																																							159.25	24.2894	19.1535	22.4474	16.3967		32.7892	19.6479	20.431	18.7578	17.9729
																																							159.6	24.3036	19.2945	22.3625	16.5403		32.8575	19.5725	20.4808	18.9226	18.1034
																																							159.95	24.2922	19.2053	22.382	16.2985		32.9215	19.4483	20.5068	18.913	17.898
																																							160.3	24.3412	19.1312	22.3861	16.5427		32.8668	19.6861	20.4707	18.8973	17.9539
																																							160.65	24.3332	19.1044	22.372	16.4065		32.8301	19.7546	20.4149	18.7734	17.921
																																							161	24.3833	19.2561	22.3519	16.6477		32.9205	19.6441	20.5854	18.8394	18.1603
																																							161.35	24.5866	19.2817	22.3879	16.439		33.0972	19.8486	20.8139	18.8398	18.0813
																																							161.7	24.3611	19.2137	22.4197	16.6348		32.8401	19.5351	20.708	18.7688	18.1467
																																							162.05	24.3736	19.2064	22.5293	16.5071		32.9499	19.6489	20.5219	18.746	18.0869
																																							162.4	24.4522	19.1529	22.3425	16.5041		32.8465	19.6459	20.8641	18.7003	18.0548
																																							162.75	24.299	19.2968	22.5918	16.5256		32.8576	19.5675	20.4719	18.9068	18.1062
																																							163.1	24.4585	19.2182	22.1963	16.6379		32.8998	19.7857	20.69	18.7463	18.164
																																							163.45	24.5052	19.3653	22.3289	16.6851		33	19.8869	20.6286	18.7389	18.3384
																																							163.8	24.5035	19.2243	22.3714	16.5906		32.9595	19.8783	20.6728	18.8545	18.0923
																																							164.15	24.4932	19.2176	22.4704	16.5691		32.9921	19.956	20.5316	18.807	18.0986
																																							164.5	24.5285	19.226	22.2718	16.7115		33.0138	19.8602	20.7115	18.8642	18.1496
																																							164.85	24.5963	19.2678	22.3566	16.7097		33.0111	19.8264	20.9514	18.6986	18.2734
																																							165.2	24.5371	19.3347	22.4651	16.8324		32.89	19.9212	20.8002	18.8844	18.3087
																																							165.55	24.4995	19.2109	22.5429	16.563		32.9093	19.8528	20.7364	18.8619	18.0614
																																							165.9	24.5337	19.1412	22.5352	16.714		32.9938	19.9127	20.6945	18.8629	18.0668
																																							166.25	24.59	19.1289	22.7009	16.725		33.0762	19.7714	20.9223	18.8323	18.0752
																																							166.6	24.6772	19.2795	22.5152	16.7263		33.0677	20.0374	20.9266	18.8794	18.2029
																																							166.95	24.6777	19.2187	22.6626	16.6268		32.9794	20.0672	20.9864	18.8841	18.0901
																																							167.3	24.6225	19.2338	22.5653	16.8061		32.9417	19.9269	20.999	18.8375	18.2181
																																							167.65	24.4921	19.255	22.6372	16.5618		32.8875	19.8833	20.7054	18.8237	18.124
																																							168	24.6265	19.2605	22.4262	16.722		32.9465	20.0429	20.8901	18.9611	18.141
																																							168.35	24.3822	19.3191	22.6166	16.8613		32.7068	19.7257	20.7142	18.8862	18.3067
																																							168.7	24.5126	19.3285	22.4975	16.7557		32.7767	19.9532	20.8079	18.8068	18.303
																																							169.05	24.5747	19.3174	22.5541	16.6182		32.956	20.0071	20.7611	18.847	18.203
																																							169.4	24.6117	19.4239	22.4209	16.7649		32.9059	20.0035	20.9258	18.9762	18.3183
																																							169.75	24.565	19.3927	22.6036	16.5869		32.799	20.1413	20.7547	19.0262	18.173
																																							170.1	24.6624	19.2878	22.5329	16.8005		32.9096	19.9874	21.0902	18.9158	18.2302
																																							170.45	24.5206	19.3391	22.5205	16.6999		32.8771	19.9245	20.7603	18.9946	18.1917
																																							170.8	24.6242	19.2906	22.5665	16.8011		32.9717	20.0114	20.8895	18.9219	18.2302
																																							171.15	24.6322	19.333	22.6879	16.6833		32.8565	20.0533	20.9867	18.7757	18.2868
																																							171.5	24.6419	19.4852	22.557	16.8558		32.8744	19.995	21.0563	18.8837	18.4713
																																							171.85	24.6817	19.4055	22.5771	16.7312		32.9915	20.117	20.9367	19.0524	18.2449
																																							172.2	24.7056	19.4847	22.5794	16.8024		32.9966	20.0115	21.1086	19.1241	18.3238
																																							172.55	24.7244	19.3408	22.6071	16.695		32.9888	20.0939	21.0906	18.9081	18.2343
																																							172.9	24.7387	19.4401	22.6696	16.8288		32.8651	20.2389	21.1122	19.0114	18.3488
																																							173.25	24.6236	19.2533	22.5759	16.76		32.772	20.0915	21.0072	18.8725	18.1971
																																							173.6	24.6789	19.3514	22.5058	16.7717		32.8873	20.2111	20.9382	18.9074	18.2836
																																							173.95	24.709	19.3971	22.636	16.8423		33.0085	20.1671	20.9515	18.8858	18.3753
																																							174.3	24.5889	19.4707	22.4674	16.8196		32.8013	19.9753	20.9902	18.9336	18.4137
																																							174.65	24.7415	19.2326	22.7298	16.6195		32.9275	20.2127	21.0844	18.9171	18.0838
																																							175	24.9186	19.4021	22.4957	16.8545		33.1307	20.3982	21.2268	18.9748	18.3419
																																							175.35	24.758	19.2438	22.5105	16.7527		32.9454	20.199	21.1296	18.8646	18.1878
																																							175.7	24.8315	19.3531	22.5523	16.9607		32.9863	20.2913	21.2169	19.0116	18.3276
																																							176.05	24.7028	19.3224	22.6172	16.5839		32.893	20.1081	21.1073	18.9506	18.139
																																							176.4	24.5963	19.3832	22.6148	16.9214		32.7284	20.1809	20.8797	18.8582	18.4148
																																							176.75	24.889	19.41	22.8547	16.7324		33.041	20.4917	21.1342	19.0599	18.2462
																																							177.1	24.758	19.3258	22.7091	16.962		32.8025	20.3032	21.1683	18.8393	18.3872
																																							177.45	24.7865	19.4657	22.7062	16.8588		32.9089	20.2138	21.2367	18.9599	18.4152
																																							177.8	24.7836	19.207	22.6791	16.838		32.906	20.2069	21.2378	18.8409	18.2055
																																							178.15	24.6903	19.3765	22.6903	16.8668		32.8905	20.2019	20.9785	18.8764	18.3717
																																							178.5	24.7962	19.3308	22.6254	16.9036		32.8261	20.2383	21.3243	18.9536	18.3058
																																							178.85	24.7666	19.3754	22.7315	16.9086		32.7757	20.2872	21.237	18.9603	18.3495
																																							179.2	24.9135	19.4284	22.6549	16.8576		33.1334	20.3426	21.2644	19.0487	18.3329
																																							179.55	24.7159	19.2706	22.7303	16.7907		32.7567	20.3702	21.0207	18.8934	18.2193
																																							179.9	24.7916	19.4412	22.6519	16.876		32.8453	20.2634	21.2662	18.8778	18.4403
																																							180.25	24.6931	19.4992	22.8247	16.7987		32.8656	20.0421	21.1717	19.231	18.283
																																							180.6	24.8662	19.449	22.8058	17.1215		32.9158	20.3981	21.2848	19.0464	18.4865
																																							180.95	24.8372	19.4791	22.7681	16.9638		32.902	20.4315	21.178	18.9538	18.4841
																																							181.3	24.9744	19.3971	22.606	17.0534		33.0644	20.484	21.3749	18.8124	18.5176
																																							181.65	24.8543	19.5967	22.7233	16.9282		32.8467	20.5544	21.1618	19.0378	18.5419
																																							182	24.8087	19.4451	22.6366	16.8883		32.8067	20.3716	21.2478	19.0554	18.3616
																																							182.35	24.6561	19.5047	22.8264	16.9276		32.6788	20.4114	20.8782	19.0677	18.4346
																																							182.7	24.8093	19.459	22.5341	17.1172		32.6711	20.5467	21.21	18.9794	18.5279
																																							183.05	24.7899	19.3943	22.6372	16.8705		32.6758	20.5209	21.173	18.9044	18.3774
																																							183.4	24.9066	19.3709	22.6154	17.0958		32.8461	20.3807	21.493	18.9691	18.4342
																																							183.75	24.8423	19.4836	22.4887	16.8527		32.8059	20.4584	21.2627	19.0778	18.3711
																																							184.1	24.9345	19.4796	22.702	16.9853		32.8588	20.5034	21.4413	19.1348	18.4048
																																							184.45	24.9306	19.4172	22.8583	17.0878		32.9225	20.5275	21.3418	18.7703	18.5759
																																							184.8	24.733	19.4785	22.6225	16.8533		32.6803	20.2825	21.2361	19.055	18.3776
																																							185.15	24.7865	19.4841	22.6001	16.8324		32.7071	20.3672	21.2851	19.1733	18.3137
																																							185.5	24.8987	19.4378	22.6101	17.0227		32.6899	20.472	21.5342	18.9452	18.4765
																																							185.85	24.9471	19.4484	22.6201	16.9798		32.8752	20.4936	21.4724	18.9479	18.4643
																																							186.2	24.9078	19.4657	22.7616	16.9546		32.779	20.5085	21.436	19.0945	18.3957
																																							186.55	24.9573	19.5176	22.5812	16.8588		32.9466	20.4244	21.501	19.0904	18.4018
																																							186.9	24.9978	19.4579	22.5706	16.9141		32.8564	20.6486	21.4885	19.073	18.3784
																																							187.25	24.7039	19.318	22.7734	16.8582		32.5559	20.3131	21.2428	18.8607	18.3168
																																							187.6	24.8742	19.4696	22.6667	17.0184		32.8248	20.4826	21.3151	19.1669	18.3953
																																							187.95	24.9186	19.5293	22.8606	16.9184		32.8007	20.4921	21.463	19.0241	18.4764
																																							188.3	25.041	19.3904	22.8205	17.073		32.9074	20.6736	21.5419	18.896	18.4789
																																							188.65	24.8594	19.3375	22.8482	16.8914		32.7343	20.4741	21.3697	18.9021	18.3321
																																							189	25.0211	19.5231	22.537	16.9632		32.7456	20.7238	21.5939	19.0588	18.4753
																																							189.35	24.8469	19.3391	22.7421	17.0534		32.6689	20.6796	21.1921	18.8728	18.4294
																																							189.7	24.9431	19.2382	22.6578	17.0577		32.8021	20.6144	21.4128	18.7619	18.3861
																																							190.05	24.8497	19.3837	22.8807	16.9012		32.768	20.5776	21.2035	18.959	18.3548
																																							190.4	24.9197	19.4228	22.8288	16.9024		32.7274	20.5893	21.4425	19.0527	18.3477
																																							190.75	24.9032	19.4044	22.8783	16.8625		32.7371	20.6703	21.3021	18.8676	18.4019
																																							191.1	25.1299	19.4311	22.6838	17.1577		32.9312	20.9153	21.5433	18.9855	18.5172
																																							191.45	24.8429	19.2862	22.8135	16.9276		32.624	20.5031	21.4017	18.8612	18.3194
																																							191.8	25.0382	19.4858	22.7975	17.1013		32.7702	20.8663	21.4781	19.003	18.5349
																																							192.15	25.0815	19.5337	22.9207	16.954		32.7101	20.8012	21.7332	19.0441	18.4887
																																							192.5	25.0382	19.5454	22.8329	17.2271		32.7994	20.7128	21.6023	18.9431	18.6874
																																							192.85	25.0285	19.5315	22.883	16.981		32.7547	20.8539	21.4768	19.0456	18.4992
																																							193.2	24.9607	19.4172	22.7616	17.1074		32.6488	20.7408	21.4924	18.9211	18.5104
																																							193.55	25.0006	19.343	22.8712	17.0417		32.7062	20.8421	21.4535	18.846	18.4409
																																							193.9	25.1213	19.6307	22.7616	17.1835		32.7453	20.8279	21.7906	18.9745	18.7352
																																							194.25	24.918	19.2979	22.9431	17.0442		32.5903	20.7055	21.4581	18.7906	18.4247
																																							194.6	24.8776	19.3921	22.6578	17.0516		32.6183	20.5978	21.4167	19.0504	18.3927
																																							194.95	24.9106	19.4936	22.6679	16.9834		32.608	20.6551	21.4688	19.0573	18.4566
																																							195.3	25.2033	19.5443	22.9655	17.0602		32.7952	21.111	21.7036	18.9717	18.5885
																																							195.65	25.1293	19.3754	22.8553	17.1123		32.8897	20.8786	21.6195	18.8707	18.4962
																																							196	25.0268	19.5421	22.7846	17.1731		32.5724	20.7799	21.728	19.0233	18.617
																																							196.35	25.0997	19.3943	22.9585	16.8226		32.7398	20.8974	21.6619	18.9847	18.3132
																																							196.7	25.02	19.4038	22.6956	17.1737		32.6227	20.878	21.5593	18.8167	18.5823
																																							197.05	24.9533	19.396	22.9125	17.2382		32.6126	20.7183	21.5289	18.8082	18.611
																																							197.4	25.0399	19.3771	22.771	17.132		32.6442	20.9375	21.5379	18.8763	18.5049
																																							197.75	24.9249	19.449	22.7975	17.1762		32.4888	20.7203	21.5655	19.0002	18.537
																																							198.1	24.9983	19.4228	22.7044	17.1743		32.6338	20.8016	21.5596	19.0509	18.4845
																																							198.45	24.9044	19.4646	22.8712	17.0221		32.4632	20.669	21.5811	18.9536	18.4989
																																							198.8	25.0792	19.3932	22.8093	17.2731		32.6893	20.8232	21.7252	18.8569	18.6013
																																							199.15	24.9505	19.4724	22.7427	17.2179		32.5299	20.7169	21.6047	18.7642	18.6993
																																							199.5	25.2711	19.5583	22.7993	17.1031		32.9054	21.0944	21.8136	18.9184	18.6507
																																							199.85	24.9898	19.4757	22.8547	17.081		32.6492	20.8997	21.4206	18.9035	18.5644
																																							200.2	25.1031	19.5432	22.8453	17.256		32.7294	20.825	21.755	19.0199	18.6612
																																							200.55	24.9306	19.4551	22.8624	17.2191		32.4829	20.7374	21.5714	18.9433	18.593
																																							200.9	25.0746	19.498	22.7928	17.1645		32.5028	20.8152	21.9058	19.031	18.5648
																																							201.25	25.0222	19.3888	22.8689	16.9828		32.5338	20.9325	21.6002	18.8433	18.4586
																																							201.6	25.1424	19.3681	22.7292	17.251		32.6407	21.1324	21.6542	18.9453	18.5209
																																							201.95	25.0114	19.5488	22.7692	17.17		32.6191	20.8208	21.5943	19.0017	18.633
																																							202.3	25.2483	19.4668	22.9302	17.3382		32.7819	21.1307	21.8324	18.8959	18.688
																																							202.65	25.1054	19.3352	23.0569	17.0227		32.7186	21.0477	21.55	18.9542	18.3695
																																							203	25.1857	19.5622	22.9266	17.0884		32.6595	21.0915	21.8061	19.1303	18.5413
																																							203.35	25.0519	19.5042	22.9968	17.1215		32.5214	21.033	21.6014	18.8668	18.6315
																																							203.7	25.0564	19.507	22.8919	17.3738		32.4128	21.0073	21.7491	18.8121	18.7878
																																							204.05	25.1601	19.4774	22.7946	17.1154		32.5442	21.1935	21.7425	19.0079	18.5312
																																							204.4	25.2865	19.3386	22.7881	17.2897		32.6587	21.2974	21.9034	18.7092	18.6288
																																							204.75	25.2102	19.5237	22.6938	17.1713		32.7407	21.0288	21.8612	18.9516	18.6335
																																							205.1	25.295	19.5572	22.8046	17.2388		32.7026	21.2329	21.9494	19.0488	18.6522
																																							205.45	24.9869	19.502	22.7239	17.0872		32.3376	20.9845	21.6387	18.9208	18.5852
																																							205.8	25.1447	19.3642	22.6502	17.2768		32.5436	21.0254	21.865	18.7284	18.6384
																																							206.15	25.0866	19.5544	22.9078	17.2357		32.594	20.9537	21.7121	18.9342	18.7051
																																							206.5	25.1082	19.5148	22.817	17.2191		32.4816	21.1583	21.6848	19.0244	18.6121
																																							206.85	25.0598	19.4657	22.8394	17.197		32.483	21.0153	21.6812	18.8871	18.6207
																																							207.2	25.1595	19.5388	22.7716	17.2467		32.5346	21.1218	21.8221	19.0454	18.6394
																																							207.55	25.0678	19.5661	22.9031	17.2069		32.5159	20.8642	21.8234	19.0027	18.6682
																																							207.9	25.2312	19.4456	22.7433	17.116		32.6115	21.1525	21.9296	19.0309	18.4882
																																							208.25	25.1475	19.4284	23.0522	17.2038		32.4089	21.362	21.6716	19.0017	18.5295
																																							208.6	25.2517	19.5811	22.7522	17.1903		32.595	21.2924	21.8676	19.0862	18.6331
																																							208.95	25.2085	19.5611	22.771	17.2498		32.6651	21.2108	21.7495	18.9011	18.7354
																																							209.3	25.1253	19.5516	22.8535	17.2738		32.5712	21.032	21.7726	19.0067	18.6851
																																							209.65	25.1105	19.5778	22.9066	17.2001		32.4901	21.0976	21.7437	19.0412	18.6572
																																							210	25.4317	19.4166	22.8117	17.3486		32.7621	21.3363	22.1966	18.8643	18.6588
																																							210.35	25.2221	19.5722	22.814	17.2535		32.5458	21.271	21.8494	19.129	18.6345
																																							210.7	25.1726	19.6202	22.8748	17.2296		32.4936	21.0881	21.9361	19.0148	18.7276
																																							211.05	25.2159	19.4401	22.8465	17.3965		32.5657	21.1928	21.8893	18.7493	18.7637
																																							211.4	25.1282	19.5036	22.9508	17.3885		32.3474	21.2316	21.8056	18.9223	18.7367
																																							211.75	25.041	19.6374	22.942	17.1743		32.2635	21.1532	21.7063	19.0838	18.6827
																																							212.1	25.1111	19.5934	22.9555	17.1234		32.3716	21.0595	21.9021	19.2349	18.5377
																																							212.45	25.1156	19.5979	22.6903	17.3063		32.2971	21.159	21.8908	18.9744	18.7639
																																							212.8	24.9955	19.5137	22.6237	17.2652		32.2521	20.8535	21.8809	19.0354	18.6286
																																							213.15	25.0746	19.5728	22.9302	17.1418		32.272	21.0612	21.8907	19.0577	18.6148
																																							213.5	25.1566	19.7272	22.9697	17.2056		32.2918	21.3478	21.8302	19.1412	18.7594
																																							213.85	25.1629	19.6603	22.8972	17.0651		32.3631	21.2743	21.8514	19.1594	18.6131
																																							214.2	25.1976	19.5705	22.7262	17.2836		32.4057	21.2751	21.912	19.0241	18.7003
																																							214.55	25.3241	19.5884	22.8017	17.2013		32.5948	21.3265	22.0511	19.0981	18.64
																																							214.9	25.1196	19.6241	22.6926	17.167		32.287	21.199	21.8727	19.0845	18.6654
																																							215.25	25.0496	19.5438	22.8223	17.1933		32.1648	21.1504	21.8336	18.9515	18.6647
																																							215.6	25.1321	19.59	22.6048	17.3983		32.3592	21.1772	21.86	19.0926	18.7429
																																							215.95	25.0775	19.6374	22.8924	17.1964		32.3605	21.0491	21.8229	19.0835	18.6938
																																							216.3	25.209	19.4568	22.9101	17.3689		32.3341	21.2455	22.0474	19.0149	18.6338
																																							216.65	25.2329	19.5003	22.9166	17.2486		32.2591	21.3689	22.0706	18.8859	18.6817
																																							217	25.127	19.401	22.7769	17.3382		32.2246	21.1577	21.9988	18.8395	18.6503
																																							217.35	25.094	19.6748	22.8718	17.1129		32.2672	21.2767	21.7382	19.0914	18.6855
																																							217.7	24.9795	19.754	22.8364	17.2854		32.0069	21.1639	21.7676	19.2929	18.7503
																																							218.05	25.1948	19.4601	22.962	17.2424		32.3788	21.3334	21.8722	18.8518	18.6554
																																							218.4	25.1629	19.6809	22.8854	17.2026		32.2783	21.1863	22.0242	19.0296	18.7674
																																							218.75	25.1606	19.5248	22.8789	17.2627		32.2604	21.2889	21.9326	19.0921	18.6101
																																							219.1	25.1618	19.6224	22.7887	17.1271		32.3848	21.0425	22.058	19.0135	18.6792
																																							219.45	25.2403	19.5583	22.7952	17.2762		32.3087	21.3205	22.0918	18.9744	18.7092
																																							219.8	25.1464	19.5064	22.8665	17.3247		32.2762	21.3363	21.8267	18.9712	18.6832
																																							220.15	25.1025	19.4512	22.8653	17.2547		32.1929	21.1472	21.9673	18.7471	18.705
																																							220.5	25.262	19.5661	22.8064	17.426		32.3535	21.3842	22.0483	19.0003	18.7789
																																							220.85	25.2193	19.5845	23.0044	17.1811		32.2918	21.305	22.0611	18.9827	18.6837
																																							221.2	25.2779	19.5605	22.8199	17.1148		32.2016	21.4838	22.1482	19.031	18.6024
																																							221.55	25.3189	19.6073	22.8801	17.1614		32.443	21.443	22.0708	19.0538	18.6611
																																							221.9	25.3007	19.5761	22.8164	17.41		32.4762	21.5355	21.8904	18.8431	18.8596
																																							222.25	25.0877	19.585	22.9626	17.4695		32.1705	21.184	21.9086	18.9309	18.8543
																																							222.6	25.0883	19.6436	22.6708	17.2382		32.1501	21.2104	21.9045	18.9879	18.7687
																																							222.95	25.2141	19.585	22.8807	17.2639		32.3158	21.4003	21.9262	19.0447	18.6946
																																							223.3	25.1236	19.454	22.7545	17.418		32.0953	21.2722	22.0034	18.9393	18.6933
																																							223.65	25.0866	19.57	22.9048	17.2529		32.0502	21.3853	21.8242	19.0011	18.6959
																																							224	25.1475	19.5878	22.7345	17.4008		32.0476	21.3704	22.0246	18.8806	18.8479
																																							224.35	25.1777	19.5064	23.1259	17.2246		32.1939	21.2976	22.0415	18.9428	18.6473
																																							224.7	25.1225	19.6698	22.7563	17.5002		32.0482	21.2975	22.0217	19.0465	18.8967
																																							225.05	25.1515	19.4061	22.9113	17.1105		32.077	21.3875	21.99	18.985	18.4688
																																							225.4	25.1253	19.4027	22.9319	17.3756		32.1538	21.2603	21.9618	18.9424	18.6193
																																							225.75	25.2085	19.4891	22.9319	17.2455		32.255	21.387	21.9836	18.9865	18.6186
																																							226.1	25.2272	19.556	22.86	17.1823		32.2059	21.3831	22.0925	18.9806	18.6568
																																							226.45	25.0792	19.4016	22.8718	17.1976		32.0204	21.3797	21.8376	18.7909	18.605
																																							226.8	25.2318	19.5532	22.9378	17.3382		32.127	21.4103	22.1581	19.0192	18.7127
																																							227.15	25.2381	19.5917	22.8288	17.3333		32.1204	21.3639	22.2301	18.8608	18.828
																																							227.5	25.2802	19.5572	22.7834	17.3364		32.1506	21.5014	22.1886	18.847	18.8019
																																							227.85	25.0974	19.5293	22.8801	17.2351		32.004	21.2815	22.0066	18.8866	18.7036
																																							228.2	25.25	19.4863	22.9532	17.4487		32.1732	21.5594	22.0175	18.8289	18.7962
																																							228.55	25.2796	19.517	22.9714	17.2142		32.1669	21.4846	22.1874	18.8405	18.7039
																																							228.9	25.3383	19.648	22.9319	17.3259		32.2147	21.5084	22.2919	18.979	18.8215
																																							229.25	25.2415	19.4679	22.9738	17.3474		32.0727	21.4859	22.1659	18.9019	18.6906
																																							229.6	25.229	19.4429	22.7351	17.3431		32.0315	21.5034	22.152	18.9	18.6644
																																							229.95	25.2893	19.4808	22.8665	17.1786		32.0616	21.6425	22.1637	18.8931	18.6236
																																							230.3	25.1657	19.5516	22.6861	17.3977		31.9677	21.4206	22.1087	18.9188	18.7911
																																							230.65	25.0524	19.556	22.9296	17.3818		31.8008	21.4298	21.9266	19.011	18.7414
																																							231	25.2369	19.512	22.8135	17.4867		31.976	21.5552	22.1796	18.8143	18.8482
																																							231.35	25.1737	19.5321	22.8901	17.34		32.0703	21.3764	22.0743	18.9201	18.742
																																							231.7	25.2079	19.6163	22.8223	17.3272		31.9657	21.4234	22.2345	18.9277	18.8161
																																							232.05	25.2028	19.5588	22.8718	17.1639		32.046	21.4609	22.1014	18.9136	18.684
																																							232.4	25.3446	19.5153	22.6838	17.4634		32.1281	21.6987	22.2071	18.85	18.822
																																							232.75	25.2102	19.6196	22.9066	17.2308		32.0295	21.5282	22.073	19.0246	18.7227
																																							233.1	25.2791	19.5979	22.919	17.321		32.0185	21.6722	22.1466	19.1791	18.6688
																																							233.45	25.3383	19.5198	22.9113	17.2842		32.1673	21.6696	22.1781	18.9923	18.6658
																																							233.8	25.3246	19.5125	22.8135	17.4597		32.1684	21.4821	22.3234	18.9165	18.7841
																																							234.15	25.1652	19.6096	22.7858	17.3965		31.9042	21.5038	22.0877	18.9125	18.8516
																																							234.5	25.1589	19.5934	22.8076	17.3407		31.8716	21.3841	22.2209	18.8737	18.8269
																																							234.85	25.086	19.5003	22.9991	17.2958		31.6485	21.5158	22.0936	18.8941	18.7011
																																							235.2	25.2358	19.6369	22.7834	17.3621		31.983	21.521	22.2034	18.9448	18.8455
																																							235.55	25.2853	19.6391	22.9337	17.3272		31.8635	21.7723	22.2201	19.0966	18.7544
																																							235.9	25.205	19.5889	22.9125	17.3996		31.8771	21.5737	22.1643	18.971	18.8032
																																							236.25	25.2432	19.6174	22.8093	17.2197		31.8709	21.5475	22.3112	18.9362	18.7591
																																							236.6	25.098	19.5951	22.8565	17.3627		31.7379	21.4474	22.1087	18.983	18.785
																																							236.95	25.2614	19.5622	22.9231	17.4794		31.8811	21.6311	22.272	18.788	18.9079
																																							237.3	25.262	19.6241	22.9508	17.3179		31.9107	21.6902	22.1852	18.812	18.877
																																							237.65	25.1623	19.4925	22.8989	17.4751		31.6817	21.6427	22.1626	18.9673	18.7464
																																							238	25.2905	19.7144	22.8082	17.275		31.8655	21.696	22.3101	19.094	18.8049
																																							238.35	25.1544	19.619	22.9437	17.1927		31.7461	21.6228	22.0944	18.877	18.7769
																																							238.7	25.2876	19.7183	22.8482	17.3799		31.8623	21.6692	22.3314	18.9968	18.9099
																																							239.05	25.2039	19.5248	22.7981	17.3658		31.7289	21.756	22.1269	18.9058	18.7548
																																							239.4	25.2534	19.5348	22.7634	17.4481		31.8079	21.6025	22.3497	18.8117	18.853
																																							239.75	24.9972	19.6781	22.8364	17.2744		31.4806	21.527	21.9839	19.0295	18.8005
																																							240.1	25.2768	19.6291	22.7964	17.1442		31.824	21.7377	22.2688	19.0771	18.6626
																																							240.45	25.1413	19.4791	22.8471	17.2621		31.6721	21.6557	22.0962	18.8064	18.707
																																							240.8	25.1959	19.7629	22.8618	17.5236		31.6596	21.6222	22.306	19.0021	19.0236
																																							241.15	25.2386	19.5806	22.8865	17.375		31.6558	21.7237	22.3364	18.8621	18.837
																																							241.5	25.119	19.5817	22.6543	17.4456		31.6892	21.5361	22.1317	18.9185	18.8453
																																							241.85	24.9568	19.5059	22.9714	17.3744		31.4098	21.4658	21.9948	18.8641	18.7611
																																							242.2	25.2381	19.6793	22.7934	17.3437		31.7083	21.5723	22.4337	19.1006	18.8009
																																							242.55	25.2187	19.5187	22.7191	17.2069		31.7197	21.6461	22.2902	18.801	18.7217
																																							242.9	25.3366	19.5064	22.7463	17.3646		31.9112	21.6518	22.4468	18.989	18.6942
																																							243.25	25.2836	19.6943	22.9337	17.4143		31.6589	21.7611	22.4308	18.9226	18.9401
																																							243.6	25.1783	19.5566	22.7905	17.3701		31.6721	21.5535	22.3094	18.8696	18.8069
																																							243.95	25.0285	19.5477	22.7239	17.5248		31.4738	21.5027	22.1089	18.9889	18.8157
																																							244.3	25.3559	19.527	22.7215	17.5186		31.8182	21.791	22.4586	18.9501	18.8113
																																							244.65	25.1156	19.4646	23.0162	17.3492		31.6378	21.6249	22.084	18.7823	18.748
																																							245	25.2153	19.5783	22.7922	17.4536		31.6502	21.7151	22.2806	18.9966	18.8068
																																							245.35	25.295	19.7222	22.9484	17.2185		31.7096	21.8253	22.35	18.9532	18.8549
																																							245.7	25.1247	19.6893	22.8211	17.3756		31.5458	21.5532	22.275	18.9264	18.9139
																																							246.05	25.1959	19.4785	23.0097	17.2474		31.5557	21.7475	22.2845	18.9095	18.6475
																																							246.4	25.2022	19.6241	22.9537	17.3805		31.5647	21.8098	22.232	18.9395	18.8446
																																							246.75	25.2591	19.5917	23.051	17.4567		31.6398	21.6968	22.4406	18.9472	18.8465
																																							247.1	25.1544	19.5705	23.0545	17.426		31.5179	21.5218	22.4234	18.9651	18.801
																																							247.45	25.3303	19.6793	22.8005	17.2099		31.7473	21.9068	22.3368	18.9177	18.8254
																																							247.8	25.1618	19.6949	22.8229	17.4769		31.5844	21.5539	22.3471	18.9088	18.9789
																																							248.15	25.0855	19.6207	22.9031	17.3977		31.4373	21.6115	22.2077	18.9186	18.8602
																																							248.5	25.1635	19.5282	23.0186	17.5315		31.3588	21.8448	22.287	18.8239	18.882
																																							248.85	25.0906	19.5616	22.7639	17.1792		31.4858	21.6962	22.0897	18.9396	18.6814
																																							249.2	25.2375	19.6636	22.8488	17.5917		31.5461	21.8843	22.2821	18.8559	19.0315
																																							249.55	25.2176	19.6163	23.0209	17.3885		31.5134	21.8178	22.3215	18.9486	18.8363
																																							249.9	25.2176	19.7049	22.9561	17.337		31.5337	21.8219	22.2971	19.0039	18.8715
																																							250.25	25.1709	19.5393	23.1041	17.2952		31.4612	21.5968	22.4548	18.8741	18.7498
																																							250.6	25.4254	19.4612	22.784	17.4732		31.6927	21.864	22.7196	18.8218	18.7869
																																							250.95	25.1914	19.5644	23.0811	17.55		31.4547	21.7489	22.3706	18.7673	18.9558
																																							251.3	25.2307	19.536	22.8588	17.3805		31.5459	21.781	22.3653	19.0056	18.7234
																																							251.65	25.1265	19.5889	22.8252	17.1952		31.4602	21.7211	22.1982	18.9107	18.7311
																																							252	25.2751	19.8476	22.8258	17.4653		31.5043	21.8483	22.4726	19.1566	19.0019
																																							252.35	25.1561	19.6051	22.8435	17.534		31.3804	21.8145	22.2734	18.877	18.9336
																																							252.7	25.307	19.648	22.9131	17.5242		31.545	21.8956	22.4803	18.7831	19.0185
																																							253.05	25.1173	19.7696	22.8724	17.2081		31.2913	21.7307	22.3299	18.851	18.9482
																																							253.4	25.1259	19.435	22.9054	17.3658		31.2032	21.7368	22.4377	18.8188	18.7085
																																							253.75	25.2079	19.6068	23.1123	17.5481		31.3854	21.7847	22.4535	18.9294	18.9161
																																							254.1	25.1788	19.6118	22.8759	17.4579		31.4337	21.6753	22.4273	18.8442	18.9186
																																							254.45	25.2187	19.6765	22.9361	17.2965		31.3443	21.8065	22.5053	18.9145	18.8675
																																							254.8	25.225	19.5254	22.8359	17.4161		31.3348	21.8068	22.5334	19.0387	18.7141
																																							255.15	25.1111	19.7523	22.741	17.5463		31.2147	21.7694	22.3493	18.98	19.0355
																																							255.5	25.0422	19.5577	22.8093	17.3971		31.1455	21.6948	22.2863	18.8551	18.8287
																																							255.85	25.1737	19.6419	22.9113	17.3707		31.4621	21.8365	22.2224	19.016	18.8193
																																							256.2	25.2426	19.5694	22.7858	17.5242		31.4825	21.7048	22.5406	18.7232	18.9699
																																							256.55	25.1071	19.6006	22.893	17.3787		31.2964	21.5536	22.4712	18.7418	18.919
																																							256.9	25.2426	19.633	22.7427	17.5131		31.3647	21.9369	22.4263	18.7884	18.9953
																																							257.25	25.1487	19.6547	23.0545	17.4978		31.2753	21.7237	22.4471	18.8435	18.9818
																																							257.6	25.2227	19.7021	22.9938	17.5076		31.3534	21.7196	22.5951	18.8532	19.0293
																																							257.95	25.3184	19.5795	22.9803	17.3707		31.4507	22.0332	22.4714	18.858	18.8359
																																							258.3	25.1834	19.5722	22.8347	17.4873		31.2782	21.8411	22.4308	18.8338	18.899
																																							258.65	25.1806	19.6202	22.8848	17.4904		31.1478	21.9639	22.4302	18.7768	18.977
																																							259	25.3411	19.5254	22.9148	17.4775		31.5286	21.88	22.6148	18.8138	18.8572
																																							259.35	25.3246	19.764	22.9779	17.4892		31.4102	22.0995	22.464	18.9255	19.0459
																																							259.7	25.2124	19.6703	22.9868	17.4726		31.3764	21.8555	22.4053	18.9272	18.943
																																							260.05	25.1037	19.6458	22.9844	17.507		31.1753	21.7275	22.4082	18.8998	18.9494
																																							260.4	25.2626	19.6887	22.8429	17.5064		31.3619	21.8757	22.5502	18.8993	18.9922
																																							260.75	25.2016	19.691	23.1141	17.4597		31.1333	21.8785	22.593	18.8964	18.9726
																																							261.1	25.3804	19.6107	23.0893	17.5144		31.3743	22.0055	22.7614	18.8682	18.9338
																																							261.45	25.225	19.5599	22.9997	17.4045		31.2462	22.0146	22.4141	18.7466	18.8889
																																							261.8	25.1942	19.4579	22.8005	17.4045		31.1109	21.831	22.6406	18.8154	18.7525
																																							262.15	25.2432	19.5644	22.9673	17.4689		31.2803	22.0323	22.4171	18.9716	18.8131
																																							262.5	25.1851	19.4757	22.9089	17.3996		31.0533	21.8504	22.6515	18.792	18.7795
																																							262.85	25.1361	19.6163	22.9278	17.3824		31.2354	21.8706	22.3022	18.927	18.844
																																							263.2	25.2028	19.6497	22.6708	17.3456		31.2756	21.8687	22.4642	18.8927	18.8762
																																							263.55	25.217	19.6597	23.0593	17.3965		31.2059	22.0369	22.4082	18.8308	18.9425
																																							263.9	25.172	19.6179	22.8742	17.4106		31.074	21.9491	22.4928	18.9755	18.8354
																																							264.25	25.2973	19.5783	22.8913	17.5285		31.2003	22.1871	22.5046	18.725	18.98
																																							264.6	25.2164	19.691	22.7934	17.5205		31.2318	21.8513	22.5661	18.8757	19.0134
																																							264.95	25.1441	19.5293	22.8789	17.6267		31.1892	21.8336	22.4096	18.6503	19.0175
																																							265.3	25.2455	19.7144	22.982	17.4941		31.1534	21.9937	22.5894	18.8379	19.0425
																																							265.65	25.119	19.7261	22.873	17.4677		31.1587	21.8457	22.3527	18.7363	19.0918
																																							266	25.1299	19.5845	22.9714	17.5002		31.0982	21.8548	22.4366	18.7471	18.9611
																																							266.35	25.1954	19.5064	22.9325	17.4738		31.1603	21.9854	22.4405	18.7465	18.8701
																																							266.7	25.3138	19.6001	22.9225	17.55		31.2194	22.0278	22.6941	18.8053	18.9725
																																							267.05	25.1754	19.6034	22.9113	17.2965		31.1304	21.8532	22.5425	18.8858	18.8088
																																							267.4	25.205	19.6709	22.9673	17.6819		31.061	21.9746	22.5794	18.7388	19.1425
																																							267.75	25.2067	19.6179	23.0557	17.464		31.1107	22.06	22.4494	18.7938	18.953
																																							268.1	25.205	19.4384	22.8046	17.4149		31.1682	21.9749	22.472	18.6848	18.8035
																																							268.45	25.2802	19.5834	22.8441	17.577		31.1189	22.0914	22.6303	18.8767	18.9336
																																							268.8	25.3178	19.4523	22.9938	17.4769		31.1448	22.1313	22.6772	18.5738	18.9038
																																							269.15	25.0729	19.6023	23.0274	17.4149		30.9849	21.7015	22.5324	18.8238	18.8979
																																							269.5	25.1925	19.5672	22.7922	17.4413		31.0806	21.9791	22.5177	18.7365	18.9196
																																							269.85	25.348	19.6469	23.1099	17.4959		31.2929	22.1874	22.5637	18.906	18.9418
																																							270.2	25.0678	19.5912	22.9225	17.669		30.9272	21.81	22.4662	18.8063	19.0225
																																							270.55	25.3343	19.7066	23.1135	17.4591		31.2508	22.0931	22.6589	18.8444	19.014
																																							270.9	25.1783	19.7707	22.9243	17.4487		31.1093	21.9324	22.4933	18.8959	19.0471
																																							271.25	25.0524	19.7038	23.0781	17.5678		30.9697	21.7949	22.3927	18.8205	19.0775
																																							271.6	25.328	19.585	22.7598	17.6119		31.1852	22.0637	22.735	18.7897	18.9961
																																							271.95	25.1151	19.6943	23.051	17.4401		30.8994	21.8831	22.5627	18.7976	19.0155
																																							272.3	25.1823	19.5226	22.8807	17.429		31.0111	21.9276	22.6082	19.0001	18.7371
																																							272.65	25.049	19.5783	22.9644	17.4217		30.8884	21.8492	22.4095	18.786	18.8962
																																							273	25.1077	19.5243	22.7463	17.4781		30.7954	22.0999	22.4278	18.8484	18.8391
																																							273.35	25.2369	19.5845	23.0257	17.2019		31.0132	22.0575	22.6401	18.9078	18.7316
																																							273.7	25.1532	19.5672	22.9355	17.5739		30.9317	21.868	22.66	18.8718	18.9183
																																							274.05	25.225	19.4111	22.9402	17.4401		30.9927	22.0453	22.6371	18.5924	18.835
																																							274.4	25.2056	19.575	22.7463	17.4751		30.8941	21.9783	22.7445	18.7691	18.928
																																							274.75	25.3263	19.565	22.8777	17.3646		31.0583	22.0531	22.8676	18.897	18.7988
																																							275.1	25.1094	19.5594	22.6885	17.5125		30.9129	21.837	22.5782	18.7551	18.9381
																																							275.45	25.143	19.6213	23.0817	17.534		30.8724	21.9685	22.5881	18.7621	19.0073
																																							275.8	25.254	19.6151	22.7634	17.6764		30.9202	22.0777	22.7642	18.9424	18.9821
																																							276.15	25.1156	19.5828	22.952	17.3529		30.9014	21.8293	22.6162	18.8434	18.8375
																																							276.5	25.1549	19.59	22.9626	17.3499		30.9766	22.05	22.4382	18.9536	18.7881
																																							276.85	25.2831	19.5226	22.9885	17.4039		31.0485	22.0625	22.7384	18.7263	18.8614
																																							277.2	25.1037	19.7004	22.7858	17.6531		30.8483	21.6551	22.8077	18.7822	19.1358
																																							277.55	25.0137	19.6497	23.1347	17.383		30.7316	21.8672	22.4424	18.8447	18.9189
																																							277.9	25.1703	19.4919	22.9732	17.2879		30.8636	21.9834	22.6639	18.7623	18.7547
																																							278.25	25.1988	19.6274	22.8818	17.4542		30.7144	22.1733	22.7088	18.8612	18.9239
																																							278.6	25.086	19.6698	22.8871	17.5585		30.8282	21.8632	22.5666	18.8542	19.0219
																																							278.95	25.2813	19.7094	22.8977	17.3983		30.9855	22.1397	22.7187	18.8985	18.9593
																																							279.3	25.3263	19.6988	22.926	17.4628		31.0072	22.0279	22.9439	18.8903	18.985
																																							279.65	25.1116	19.6938	22.9095	17.3732		30.6661	21.9402	22.7286	18.8636	18.9486
																																							280	24.9175	19.6358	22.7315	17.5745		30.6261	21.6441	22.4824	18.8751	18.9855
																																							280.35	24.9197	19.5131	23.0734	17.5935		30.6441	21.8094	22.3056	18.7506	18.9346
																																							280.7	25.1714	19.6073	22.9172	17.6279		30.8837	22.0034	22.6271	18.8014	19.0205
																																							281.05	25.1316	19.6352	22.7899	17.5469		30.7644	21.9888	22.6417	18.839	18.9891
																																							281.4	25.1811	19.6614	23.031	17.553		30.8068	21.9467	22.7899	18.9455	18.9651
																																							281.75	25.0929	19.8504	23.0251	17.4401		30.72	21.908	22.6508	19.0492	19.0459
																																							282.1	25.0279	19.6581	23.0068	17.5868		30.593	21.8966	22.5942	19.0094	18.9468
																																							282.45	25.1578	19.7127	22.8824	17.4904		30.777	21.9691	22.7274	18.8785	19.0187
																																							282.8	25.1498	19.7127	22.8989	17.7237		30.7065	22.0904	22.6524	18.7784	19.1853
																																							283.15	25.1714	19.5638	22.8907	17.4775		30.8572	21.9587	22.6983	18.8514	18.8768
																																							283.5	25.2227	19.6475	22.9543	17.6666		30.8076	22.1148	22.7458	18.8109	19.0754
																																							283.85	25.0815	19.74	22.9691	17.5383		30.6159	22.0119	22.6167	18.8958	19.0613
																																							284.2	25.0889	19.5176	23.0268	17.4499		30.6904	21.8765	22.6999	18.777	18.8541
																																							284.55	25.2944	19.7462	23.0233	17.3634		30.8747	22.203	22.8054	18.996	18.9299
																																							284.9	25.1487	19.6135	22.8877	17.607		30.7481	21.9901	22.7078	18.8938	18.9701
																																							285.25	25.221	19.6982	23.0593	17.4346		30.7789	22.1486	22.7356	18.7985	19.0162
																																							285.6	25.1999	19.604	22.9926	17.6844		30.6932	22.0901	22.8163	18.8728	19.0098
																																							285.95	25.2597	19.7941	23.031	17.2787		30.8494	22.1568	22.773	18.9833	18.9418
																																							286.3	25.1037	19.6659	22.9302	17.6083		30.709	21.9346	22.6674	18.919	19.0105
																																							286.65	25.106	19.5928	23.0245	17.4923		30.6435	22.054	22.6205	18.7192	18.9793
																																							287	24.996	19.7194	22.9738	17.5813		30.4826	21.8857	22.6197	18.8317	19.0942
																																							287.35	25.1156	19.7328	22.9072	17.3554		30.6201	21.9759	22.7507	18.8231	18.9989
																																							287.7	25.1891	19.701	22.8871	17.6175		30.6319	22.0499	22.8854	18.9496	19.035
																																							288.05	25.1572	19.8471	22.9367	17.4806		30.5135	22.2587	22.6994	18.8931	19.1408
																																							288.4	25.1942	19.7071	22.8359	17.6046		30.6238	22.119	22.8397	18.8073	19.1057
																																							288.75	25.2312	19.5945	23.0728	17.3891		30.7371	22.1885	22.7681	18.8218	18.8781
																																							289.1	25.1834	19.6246	22.8919	17.4738		30.6551	22.1202	22.7748	18.7928	18.9651
																																							289.45	25.1902	19.6302	22.9372	17.4959		30.7444	21.965	22.8611	18.7532	19.0016
																																							289.8	25.2853	19.6871	22.7863	17.4327		30.797	22.093	22.9658	18.9632	18.9218
																																							290.15	25.0427	19.5694	23.0675	17.4695		30.6002	21.8181	22.7098	18.6672	18.9705
																																							290.5	25.2626	19.6168	22.9632	17.5874		30.7647	22.118	22.9052	18.863	18.979
																																							290.85	25.1378	19.7735	23.2267	17.58		30.5044	22.0448	22.8642	18.8687	19.1292
																																							291.2	25.0672	19.7863	22.9956	17.5843		30.5372	21.873	22.7913	18.8513	19.1528
																																							291.55	25.1999	19.6926	23.0109	17.3081		30.6885	22.1948	22.7165	18.9245	18.8844
																																							291.9	25.0974	19.7155	22.8323	17.7863		30.6065	21.8579	22.8279	18.7986	19.2094
																																							292.25	25.1259	19.7924	23.0681	17.6537		30.518	21.9495	22.9103	18.8083	19.2151
																																							292.6	25.0758	19.6402	22.7244	17.5039		30.5195	21.9391	22.7688	18.8989	18.9427
																																							292.95	25.2745	19.6447	22.982	17.3364		30.7066	22.2243	22.8927	18.8151	18.9053
																																							293.3	24.9659	19.672	22.9166	17.7488		30.3642	21.742	22.7915	18.8114	19.1407
																																							293.65	25.2107	19.6542	23.0345	17.6003		30.7587	22.0578	22.8155	18.8112	19.0487
																																							294	25.2022	19.5594	23.031	17.6488		30.5032	22.1162	22.9873	18.7039	19.0319
																																							294.35	25.2295	19.5778	23.0156	17.3229		30.5619	22.2811	22.8455	18.7742	18.8522
																																							294.7	25.1247	19.7818	23.0929	17.661		30.5266	22.0405	22.807	18.9009	19.1618
																																							295.05	25.1777	19.5499	23.1247	17.5377		30.6907	21.9876	22.8548	18.663	18.9872
																																							295.4	24.856	19.7501	22.9537	17.6076		30.2457	21.8109	22.5113	18.9189	19.0944
																																							295.75	25.2147	19.6893	22.7852	17.3904		30.6042	22.0223	23.0175	18.8549	18.9571
																																							296.1	25.1378	19.7049	22.8865	17.5991		30.5561	22.0289	22.8283	18.8508	19.0791
																																							296.45	24.8611	19.7328	23.1736	17.7237		30.1838	21.8767	22.5227	18.7941	19.1976
																																							296.8	25.2056	19.7467	22.9308	17.5064		30.5758	22.1396	22.9013	18.8069	19.0964
																																							297.15	25.0593	19.754	23.0793	17.4419		30.4972	21.9225	22.7582	18.8604	19.0448
																																							297.5	25.0228	19.6174	22.8606	17.5315		30.4501	21.9552	22.6632	18.8972	18.9346
																																							297.85	24.9345	19.7205	23.2149	17.6917		30.2582	21.8913	22.6541	18.6837	19.2245
																																							298.2	25.1099	19.628	23.0982	17.553		30.4286	21.9683	22.9327	18.8344	18.9873
																																							298.55	25.1401	19.5811	23.0422	17.5045		30.4688	22.138	22.8135	18.7376	18.9646
																																							298.9	25.2141	19.8036	22.8453	17.6881		30.5686	22.178	22.8957	18.8003	19.2475
																																							299.25	24.9852	19.6988	23.1836	17.5469		30.3631	21.9405	22.6519	18.8148	19.0649
																																							299.6	25.0541	19.783	22.8695	17.6973		30.4373	21.9288	22.7962	18.7995	19.2319
																																							299.95	25.0815	19.8287	23.0628	17.3793		30.3831	22.095	22.7663	18.9715	19.0326
																																							300.3	24.9938	19.8778	23.0392	17.4395		30.5029	21.7465	22.7321	18.8908	19.1521
																																							300.65	25.0729	19.8147	22.9685	17.3885		30.3727	22.1145	22.7315	18.8236	19.0972
																																							301	25.1504	19.8292	22.8117	17.5266		30.3279	22.1788	22.9445	18.9236	19.1307
																																							301.35	25.2443	19.6419	22.9691	17.5432		30.6142	22.1936	22.9252	18.8412	18.9929
																																							301.7	25.2534	19.6425	22.8801	17.6027		30.468	22.2369	23.0554	18.7107	19.0885
																																							302.05	25.0729	19.7869	22.9042	17.4327		30.4141	22.0608	22.7438	18.8929	19.0568
																																							302.4	25.1538	19.6893	22.8742	17.7427		30.4745	22.1222	22.8648	18.844	19.1386
																																							302.75	25.0575	19.7997	23.0593	17.4254		30.3898	22.02	22.7626	18.8506	19.0871
																																							303.1	25.0268	19.7662	22.9921	17.7292		30.2313	22.0706	22.7785	18.7008	19.2804
																																							303.45	25.0798	19.7779	22.926	17.58		30.3304	21.9877	22.9214	18.8441	19.1459
																																							303.8	25.1828	19.8872	22.8447	17.526		30.3471	22.1599	23.0413	18.8798	19.2103
																																							304.15	25.1413	19.7395	23.1129	17.5935		30.4186	22.2429	22.7625	18.8148	19.1288
																																							304.5	25.0393	19.628	23.0062	17.5315		30.3044	21.933	22.8804	18.8367	18.9754
																																							304.85	25.1481	19.7138	23.2001	17.4352		30.2825	22.1891	22.9727	18.715	19.0739
																																							305.2	25.1003	19.7478	23.0209	17.6021		30.5246	22.0152	22.7612	18.7953	19.1512
																																							305.55	25.1845	19.7227	23.1377	17.5647		30.3945	22.2783	22.8807	18.6648	19.1726
																																							305.9	25.0746	19.7963	22.9255	17.6076		30.2177	22.1415	22.8647	18.8942	19.153
																																							306.25	25.1413	19.7166	22.906	17.5315		30.4476	22.0799	22.8964	18.7638	19.1004
																																							306.6	25.0911	19.7495	22.8199	17.6512		30.3696	22.0232	22.8804	18.7921	19.1791
																																							306.95	25.1521	19.8153	22.9903	17.6162		30.386	22.0883	22.9821	18.8911	19.1778
																																							307.3	25.0695	19.7757	22.8135	17.607		30.3304	22.0838	22.7942	18.7847	19.1868
																																							307.65	25.221	19.6558	22.9756	17.4339		30.4804	22.2613	22.9214	18.7118	19.0168
																																							308	25.0456	19.6324	22.8329	17.5377		30.2469	22.009	22.881	18.8394	18.9816
																																							308.35	25.0558	19.861	23.0433	17.6432		30.2903	22.0677	22.8094	18.8522	19.2565
																																							308.7	25.0792	19.7796	22.7922	17.5708		30.2381	22.0352	22.9644	18.8963	19.1169
																																							309.05	25.0399	19.8108	23.0286	17.2332		30.2497	22.0432	22.8267	18.9971	18.9288
																																							309.4	25.0314	19.8092	23.0038	17.6844		30.1397	22.1597	22.7949	18.8377	19.2326
																																							309.75	25.0291	19.7936	23.1141	17.4831		30.2911	22.0345	22.7616	18.8882	19.0911
																																							310.1	25.2318	19.6876	22.9355	17.6451		30.3393	22.2355	23.1206	18.7812	19.1195
																																							310.45	25.0148	19.8694	22.8712	17.399		30.2347	22.0205	22.7891	19.0045	19.0667
																																							310.8	25.0205	19.7835	22.8105	17.6819		30.2775	21.9161	22.8678	18.904	19.1724
																																							311.15	24.9938	19.8108	22.9131	17.6279		30.1425	22.0433	22.7955	18.77	19.2397
																																							311.5	25.184	19.5917	22.9001	17.5266		30.3793	22.1884	22.9844	18.5982	19.0559
																																							311.85	25.0519	19.7835	23.0781	17.4063		30.2883	22.0732	22.7943	18.8612	19.056
																																							312.2	25.2113	19.8744	22.906	17.542		30.4331	22.3068	22.8939	18.8544	19.2182
																																							312.55	25.1316	19.8058	22.9732	17.5702		30.3024	22.1224	22.9699	18.8819	19.1499
																																							312.9	25.0342	19.7456	22.939	17.5223		30.1173	22.0362	22.9491	18.7484	19.1325
																																							313.25	25.09	19.5939	23.0463	17.3867		30.1379	22.1837	22.9485	18.7112	18.9317
																																							313.6	25.2113	19.8627	22.9272	17.461		30.3452	22.205	23.0838	18.9838	19.1013
																																							313.95	25.0837	19.6982	22.9319	17.5322		30.1937	22.1364	22.9209	18.8086	19.06
																																							314.3	25.143	19.575	22.883	17.7881		30.2395	22.1891	23.0003	18.6612	19.1385
																																							314.65	24.9203	19.6062	22.9449	17.4014		30.0345	21.9764	22.75	18.7935	18.9101
																																							315	25.1356	19.7328	22.9437	17.5438		30.2037	22.1223	23.0809	18.8425	19.0835
																																							315.35	24.9704	19.7166	22.8388	17.7586		30.0642	22.084	22.763	18.7268	19.2325
																																							315.7	25.1395	19.6363	22.9926	17.5898		30.1033	22.1676	23.1477	18.7064	19.078
																																							316.05	25.0724	19.6882	23.064	17.4867		30.1441	22.1627	22.9103	18.8074	19.0279
																																							316.4	25.0314	19.8214	22.9856	17.569		30.0078	22.1172	22.9691	18.7475	19.2322
																																							316.75	25.0148	19.7021	22.9644	17.569		30.0692	22.2126	22.7627	18.6888	19.1422
																																							317.1	25.0296	19.5867	22.804	17.6003		30.1041	22.0329	22.9519	18.7329	19.0204
																																							317.45	25.049	19.6759	22.8588	17.6721		30.1425	22.0562	22.9483	18.6178	19.203
																																							317.8	25.0678	19.749	22.7905	17.5438		30.0166	22.1236	23.0633	18.8337	19.104
																																							318.15	25.1185	19.7289	22.9496	17.4499		30.1283	22.2525	22.9748	18.749	19.0793
																																							318.5	25.0763	19.7651	22.7498	17.7617		30.1464	22.109	22.9735	18.6408	19.3256
																																							318.85	24.9938	19.6096	22.8748	17.4131		29.9968	22.1407	22.8439	18.7013	18.9655
																																							319.2	24.9306	19.5527	22.7822	17.4916		29.8585	22.1051	22.8282	18.8127	18.8922
																																							319.55	24.9505	19.7791	22.9537	17.6653		30.0269	22.0157	22.809	18.7214	19.2511
																																							319.9	25.1247	19.7194	22.7881	17.755		30.0868	22.2949	22.9924	18.6463	19.2737
																																							320.25	24.9391	19.7724	22.7575	17.3529		29.9419	22.0326	22.8427	18.7628	19.0674
																																							320.6	25.049	19.8014	22.7233	17.658		30.002	22.1802	22.9649	18.8319	19.2144
																																							320.95	24.9824	19.7568	22.9832	17.6009		29.9261	22.0228	22.9984	18.6404	19.237
																																							321.3	25.1418	19.6882	22.6655	17.6684		30.1536	22.2777	22.9942	18.7361	19.1543
																																							321.65	25.0798	19.6659	23.0598	17.4548		30.0846	22.1706	22.9841	18.633	19.0768
																																							322	24.9482	19.5137	22.8736	17.4849		29.8658	21.9185	23.0602	18.6925	18.9099
																																							322.35	25.0667	19.8136	22.9266	17.4622		30.0217	22.1079	23.0705	18.872	19.1087
																																							322.7	25.061	19.6659	22.9455	17.5328		29.9627	22.1531	23.0673	18.7247	19.07
																																							323.05	25.1344	19.6029	22.9744	17.4051		30.1319	22.1709	23.1005	18.671	18.9699
																																							323.4	24.9596	19.7083	22.8435	17.4413		29.9167	21.8253	23.1367	18.7795	19.0392
																																							323.75	25.0017	19.7378	22.7816	17.5186		29.8914	22.1612	22.9526	18.6774	19.1584
																																							324.1	25.0177	19.812	22.6867	17.6365		29.9525	22.0292	23.0714	18.7538	19.2534
																																							324.45	25.0388	19.769	22.939	17.4536		29.8532	22.2182	23.045	18.7945	19.0985
																																							324.8	24.9192	19.6815	22.7869	17.4689		29.8263	21.8891	23.0423	18.7666	19.0326
																																							325.15	24.9232	19.6525	22.8759	17.2811		29.9043	21.9938	22.8715	18.7677	18.9092
																																							325.5	24.844	19.8499	22.85	17.5923		29.7064	21.8608	22.9649	18.7262	19.2829
																																							325.85	24.9095	19.7517	22.9296	17.3235		29.7869	21.9347	23.007	18.7206	19.0531
																																							326.2	24.9681	19.7272	22.8924	17.4929		29.7262	22.1808	22.9973	18.7469	19.1002
																																							326.55	25.02	19.5995	22.9526	17.5622		29.9244	22.2293	22.9064	18.62	19.0706
																																							326.9	24.9163	19.7735	22.7421	17.5862		29.8547	21.9168	22.9774	18.76	19.1866
																																							327.25	25.0217	19.7428	23.0492	17.402		29.911	22.2151	22.9389	18.8293	19.0291
																																							327.6	24.86	19.7149	22.6313	17.6199		29.6405	21.9867	22.9528	18.8061	19.1218
																																							327.95	24.8776	19.7211	22.8842	17.3026		29.7207	21.9389	22.9732	18.7823	18.9813
																																							328.3	25.1754	19.8499	22.886	17.6383		29.9602	22.3464	23.2195	18.8104	19.2638
																																							328.65	25.0587	19.6001	22.774	17.4297		29.882	22.309	22.9851	18.7046	18.9627
																																							329	24.9801	19.7947	22.7386	17.5671		29.8692	22.0056	23.0654	18.8436	19.1565
																																							329.35	24.889	19.7952	22.9249	17.1688		29.7322	21.9003	23.0344	18.9935	18.8828
																																							329.7	24.897	19.8432	22.8193	17.6629		29.7826	21.9519	22.9565	18.8493	19.25
																																							330.05	24.8582	19.6174	22.9573	17.5831		29.7718	22.0178	22.7851	18.5921	19.1129
																																							330.4	25.1088	19.5053	22.7221	17.5242		29.8475	22.1154	23.3636	18.6556	18.9396
																																							330.75	24.6048	19.4925	21.8969	16.6354		29.482	22.1383	22.194	18.0695	18.7755
																																							331.1	13.0853	7.3576	10.5182	5.2134		18.0841	10.8979	10.274	6.2771	6.8257
																																							331.45	12.2836	7.0431	10.2983	4.9084		17.3611	9.9657	9.5239	6.1581	6.4183
																																							331.8	12.6873	7.5215	10.5423	5.133		17.7688	10.4171	9.876	6.6518	6.7621
																																							332.15	12.9897	7.8455	10.9691	5.6934		18.1821	10.5934	10.1936	6.9484	7.218
																																							332.5	13.3883	8.3049	11.4654	5.6799		18.6029	11.1999	10.3621	7.6022	7.3438
																																							332.85	13.5979	8.7577	11.7819	6.3305		18.8324	11.3271	10.6343	7.9151	7.9654
																																							333.2	14.0027	9.1808	12.1108	6.5502		19.3662	11.6919	10.9499	8.5362	8.1878
																																							333.55	14.2334	9.5511	12.2871	6.8633		19.6214	11.8373	11.2416	8.8298	8.5679
																																							333.9	14.5437	9.7379	12.5176	7.0818		19.9866	12.0978	11.5468	9.0232	8.7672
																																							334.25	14.5858	10.0863	12.7268	7.5255		20.053	12.1414	11.563	9.208	9.2451
																																							334.6	15.0853	10.3607	13.1713	7.4869		20.5977	12.5761	12.082	9.637	9.2857
																																							334.95	15.0966	10.4833	13.2243	7.7023		20.5808	12.4869	12.222	9.7793	9.4448
																																							335.3	15.4543	10.6818	13.5273	7.865		20.875	13.0258	12.4622	10.1	9.5643
																																							335.65	15.6268	11.0442	13.4524	8.2363		21.0572	13.1113	12.7119	10.2182	10.0532
																																							336	15.7128	11.1691	13.6947	8.0264		21.2223	13.0655	12.8506	10.4808	9.9419
																																							336.35	15.9018	11.3001	13.6847	8.3032		21.5325	13.3225	12.8504	10.6727	10.1154
																																							336.7	16.0994	11.5014	13.9629	8.3234		21.5322	13.5903	13.1757	10.7588	10.2837
																																							337.05	16.1097	11.4641	14.0124	8.7586		21.6013	13.4257	13.302	10.5742	10.5563
																																							337.4	16.4479	11.7495	14.2759	8.4579		21.9114	13.812	13.6203	11.0362	10.4604
																																							337.75	16.5055	11.7222	14.2282	8.6708		22.047	13.8013	13.6681	10.9137	10.6007
																																							338.1	16.6336	11.8555	14.2906	8.7795		22.0701	13.9604	13.8702	11.1507	10.6699
																																							338.45	16.5601	11.7785	14.2553	9.0937		22.0209	13.8985	13.7609	10.9822	10.8342
																																							338.8	16.7452	11.957	14.4097	8.9747		22.2231	14.0649	13.9477	11.1848	10.8519
																																							339.15	16.9268	12.0897	14.649	9.1563		22.3501	14.1922	14.2382	11.2084	11.0637
																																							339.5	17.1438	12.0512	14.6726	9.0993		22.6291	14.4038	14.3985	11.2946	10.9536
																																							339.85	17.0339	12.204	14.5193	9.3509		22.4765	14.4142	14.211	11.3472	11.2059
																																							340.2	17.1495	12.209	14.7304	9.3859		22.5675	14.572	14.309	11.3255	11.2392
																																							340.55	17.2748	12.3417	14.695	9.5142		22.5712	14.5536	14.6997	11.5054	11.3461
																																							340.9	17.3778	12.3127	14.8323	9.292		22.8764	14.5237	14.7333	11.5357	11.1909
																																							341.25	17.4143	12.3712	14.9885	9.6541		22.8077	14.6111	14.824	11.5038	11.4464
																																							341.6	17.6552	12.3785	15.13	9.6062		22.9446	15.0491	14.972	11.5517	11.4058
																																							341.95	17.5737	12.6322	14.8394	9.7413		22.8951	14.8456	14.9803	11.6424	11.6816
																																							342.3	17.633	12.495	15.0899	9.7922		22.9193	15.0303	14.9495	11.6437	11.5692
																																							342.65	17.5817	12.5736	15.117	10.0408		22.8292	14.8727	15.0431	11.6222	11.7829
																																							343	17.9302	12.4565	15.2072	9.899		23.3188	15.1606	15.3113	11.5936	11.6092
																																							343.35	17.7019	12.7292	15.0699	10.2047		22.9847	15.0053	15.1158	11.6411	12.011
																																							343.7	17.937	12.6361	15.3139	10.0347		23.2103	15.1755	15.4253	11.7987	11.7541
																																							344.05	17.9057	12.6355	15.2703	10.0592		23.2455	15.165	15.3067	11.6484	11.8409
																																							344.4	18.1398	12.8167	15.331	10.0703		23.4671	15.4359	15.5163	11.9672	11.8682
																																							344.75	18.0692	12.6829	15.2414	10.3508		23.2726	15.386	15.5489	11.7721	11.9723
																																							345.1	18.2377	12.8072	15.4265	10.0518		23.5349	15.5887	15.5895	11.7969	11.9346
																																							345.45	18.0407	12.805	15.3959	10.3078		23.3499	15.2816	15.4906	11.8589	12.0294
																																							345.8	18.265	12.9338	15.42	10.2489		23.4902	15.4431	15.8617	12.0009	12.0578
																																							346.15	18.2867	13.0938	15.3375	10.4637		23.4487	15.4394	15.972	12.0888	12.2812
																																							346.5	18.3721	12.9411	15.779	10.3483		23.5716	15.7173	15.8274	12.1068	12.0619
																																							346.85	18.2537	13.0358	15.4183	10.4643		23.3629	15.6223	15.776	12.021	12.2574
																																							347.2	18.5281	13.12	15.647	10.3925		23.699	15.8094	16.076	12.0358	12.2983
																																							347.55	18.4034	12.9271	15.4554	10.6067		23.5645	15.6505	15.9953	11.9478	12.2566
																																							347.9	18.6409	12.9979	15.6275	10.4539		23.823	15.9751	16.1246	12.0135	12.2181
																																							348.25	18.4501	13.1351	15.6953	10.6478		23.6067	15.6989	16.0448	11.971	12.4735
																																							348.6	18.7622	13.1106	15.6705	10.5337		23.9603	15.9702	16.3561	12.1273	12.3138
																																							348.95	18.5942	13.0676	15.7666	10.6147		23.7822	15.8126	16.1879	11.9872	12.3813
																																							349.3	18.5515	13.1992	15.9364	10.4054		23.5828	15.9722	16.0996	12.1807	12.3115
																																							349.65	18.6329	13.2734	15.6912	10.6042		23.6963	15.9718	16.2307	12.1688	12.4911
																																							350	18.6614	13.2405	15.7637	10.5349		23.7352	15.9714	16.2775	12.198	12.409
																																							350.35	18.6887	13.1724	15.776	10.8062		23.8199	15.9264	16.3199	12.0932	12.5289
																																							350.7	18.7126	13.3124	15.9057	10.6448		23.8074	15.9419	16.3886	12.2697	12.5
																																							351.05	18.6768	13.3163	15.7489	10.897		23.844	15.8805	16.306	12.2065	12.6616
																																							351.4	18.937	13.2516	15.7737	10.7509		24.0812	16.1927	16.537	12.332	12.4611
																																							351.75	18.8516	13.3994	15.9222	10.7025		23.8648	16.0771	16.6128	12.392	12.5547
																																							352.1	18.7582	13.3581	15.9352	11.0406		23.789	15.9472	16.5385	12.2797	12.7385
																																							352.45	18.9324	13.3085	15.9435	11.0339		24.0805	16.1547	16.5621	12.1605	12.7452
																																							352.8	18.9216	13.3314	15.8309	10.773		23.9872	16.1687	16.6088	12.4635	12.4861
																																							353.15	18.8613	13.2544	15.9317	11.0689		23.9205	16.0289	16.6344	12.2092	12.6843
																																							353.5	18.8709	13.4819	16.0914	10.9007		23.9636	16.1405	16.5086	12.4124	12.726
																																							353.85	18.9427	13.3905	15.9529	11.1026		23.8932	16.1453	16.7895	12.3726	12.7555
																																							354.2	19.0167	13.3994	15.9647	10.8571		23.9229	16.3342	16.793	12.499	12.5784
																																							354.55	19.0697	13.4585	16.026	10.8399		24.167	16.3494	16.6927	12.5171	12.6199
																																							354.9	19.1636	13.3174	16.1415	11.0597		24.3028	16.2922	16.8959	12.1698	12.7623
																																							355.25	18.8692	13.5142	16.082	10.9719		23.7707	16.1423	16.6947	12.4982	12.751
																																							355.6	18.9592	13.3202	16.171	10.913		24.0187	16.1709	16.688	12.3427	12.6053
																																							355.95	19.1255	13.5315	16.1285	10.8737		24.174	16.4186	16.7838	12.4865	12.7251
																																							356.3	19.1095	13.6464	16.1898	10.9075		24.0603	16.3746	16.8935	12.6949	12.7527
																																							356.65	19.1545	13.5237	16.1002	11.2242		24.1164	16.4689	16.8781	12.44	12.9158
																																							357	19.2166	13.4752	16.2152	11.2064		24.1773	16.4954	16.9771	12.3296	12.9136
																																							357.35	18.9957	13.4791	16.1209	11.2088		24.06	16.2174	16.7097	12.4416	12.8627
																																							357.7	19.1773	13.4663	16.0932	11.1622		24.1564	16.4684	16.9072	12.4202	12.8373
																																							358.05	19.1409	13.4602	16.1621	11.3911		24.2463	16.2914	16.885	12.3576	12.977
																																							358.4	19.2582	13.5772	16.2417	11.1137		24.1637	16.573	17.0378	12.4978	12.8851
																																							358.75	19.1802	13.5717	16.1669	11.0247		24.1681	16.479	16.8934	12.5492	12.8095
																																							359.1	19.3857	13.5917	16.3136	11.0419		24.3325	16.6237	17.2009	12.6083	12.8085
																																							359.45	19.1887	13.5165	16.1928	11.3868		24.144	16.2947	17.1274	12.4387	12.9905
																																							359.8	19.2673	13.5672	16.2706	11.1499		24.293	16.4841	17.0248	12.5804	12.852
																																							360.15	19.0942	13.5075	16.1197	11.1794		24.0703	16.1704	17.0418	12.4406	12.8769
																																							360.5	19.2553	13.5516	15.9623	11.1161		24.2429	16.4991	17.0239	12.6457	12.7868
																																							360.85	19.3071	13.4116	16.2346	11.4599		24.193	16.5157	17.2125	12.4591	12.912
																																							361.2	19.4364	13.7083	16.2682	11.0388		24.3823	16.7435	17.1834	12.5827	12.9364
																																							361.55	19.216	13.4925	16.1775	11.3899		24.0384	16.54	17.0695	12.5279	12.9235
																																							361.9	19.1745	13.5393	16.3832	11.1444		24.0695	16.544	16.9099	12.4273	12.8979
																																							362.25	19.1631	13.5761	16.1816	11.5065		24.0601	16.2789	17.1502	12.4208	13.1189
																																							362.6	19.3459	13.6904	16.3213	11.3316		24.2786	16.4093	17.3497	12.6086	13.0519
																																							362.95	19.1938	13.6575	16.1445	11.3592		24.0905	16.3701	17.1207	12.5761	13.049
																																							363.3	19.4393	13.541	16.227	11.28		24.1979	16.7148	17.4051	12.4214	12.9703
																																							363.65	19.3088	13.7038	16.2364	11.4261		24.1388	16.5056	17.2821	12.63	13.1018
																																							364	19.1431	13.7088	16.4386	11.3138		24.1747	16.3212	16.9334	12.6441	13.0436
																																							364.35	19.273	13.6687	16.2447	11.4924		24.2244	16.5077	17.0869	12.5277	13.1511
																																							364.7	19.3083	13.5834	16.2771	11.4015		24.2775	16.47	17.1775	12.5358	13.0163
																																							365.05	19.4341	13.798	16.1515	11.4322		24.3348	16.5519	17.4156	12.6344	13.1969
																																							365.4	19.3573	13.7835	16.1881	11.5151		24.1653	16.6365	17.2701	12.6842	13.199
																																							365.75	19.4193	13.7072	16.1816	11.3537		24.335	16.6007	17.3221	12.5418	13.1131
																																							366.1	19.339	13.812	16.3785	11.4887		24.2746	16.5595	17.1828	12.5871	13.2628
																																							366.45	19.2417	13.6341	16.2199	11.6127		24.1914	16.4308	17.103	12.5787	13.1511
																																							366.8	19.4746	13.7601	16.3908	11.4684		24.3601	16.8558	17.2078	12.6513	13.1687
																																							367.15	19.261	13.6915	16.247	11.4709		24.2328	16.52	17.0301	12.4634	13.1952
																																							367.5	19.4569	13.6419	16.2158	11.3015		24.3629	16.5421	17.4656	12.6116	12.9868
																																							367.85	19.2519	13.7155	16.3372	11.5403		24.1719	16.4782	17.1057	12.638	13.1667
																																							368.2	19.3686	13.7261	16.2388	11.3555		24.2807	16.5387	17.2865	12.7702	13.0188
																																							368.55	19.0862	13.6653	16.2794	11.4875		23.8963	16.3654	16.9969	12.5426	13.1378
																																							368.9	19.4996	13.6453	16.3089	11.3512		24.3671	16.723	17.4087	12.6795	12.9811
																																							369.25	19.314	13.7863	16.204	11.5243		24.119	16.5803	17.2427	12.699	13.199
																																							369.6	19.3237	13.967	16.349	11.4801		24.1572	16.5909	17.223	12.8	13.3071
																																							369.95	19.3276	13.754	16.3325	11.547		24.0892	16.5916	17.3019	12.577	13.239
																																							370.3	19.4894	13.9101	16.283	11.3574		24.1934	16.8451	17.4298	12.8073	13.1851
																																							370.65	19.154	13.8432	16.3932	11.5323		23.9128	16.4656	17.0837	12.7049	13.2569
																																							371	19.4751	13.9313	16.3484	11.3862		24.2927	16.6736	17.4589	12.8132	13.2178
																																							371.35	19.314	13.798	16.2111	11.7262		24.2198	16.3673	17.355	12.5764	13.3729
																																							371.7	19.3106	13.9162	16.3124	11.3138		24.1817	16.5205	17.2297	12.9792	13.0835
																																							372.05	19.1471	13.8426	16.4239	11.5212		24.0436	16.3172	17.0806	12.8104	13.198
																																							372.4	19.4472	13.9876	16.25	11.5476		24.3976	16.6239	17.3201	12.6233	13.4498
																																							372.75	19.3595	13.8332	16.4551	11.5918		24.1869	16.6695	17.2222	12.6749	13.2917
																																							373.1	19.5372	13.8449	16.2287	11.4212		24.4751	16.729	17.4076	12.8603	13.1253
																																							373.45	19.4233	13.7858	16.3891	11.636		24.2575	16.7188	17.2935	12.6489	13.2793
																																							373.8	19.5355	13.7936	16.4333	11.4795		24.3742	16.7653	17.4669	12.7996	13.1335
																																							374.15	19.2365	13.9369	16.3738	11.7483		23.9821	16.525	17.2024	12.7172	13.4525
																																							374.5	19.4296	13.9257	16.405	11.3819		24.3368	16.6943	17.2578	12.9034	13.165
																																							374.85	19.4375	14.1041	16.3396	11.404		24.3186	16.6693	17.3247	13.0251	13.2935
																																							375.2	19.4797	13.9079	16.4474	11.4777		24.233	16.7808	17.4252	12.8466	13.2234
																																							375.55	19.4854	13.9017	16.3826	11.4506		24.2774	16.7536	17.4251	12.6565	13.2987
																																							375.9	19.5201	13.9168	16.4409	11.4543		24.246	16.7491	17.5653	12.7968	13.2455
																																							376.25	19.2992	14.0701	16.3767	11.5298		24.1214	16.5474	17.2289	12.8419	13.4141
																																							376.6	19.3578	13.8822	16.4952	11.4948		24.1832	16.7416	17.1487	12.866	13.1966
																																							376.95	19.3629	13.9458	16.2824	11.6084		24.1426	16.4808	17.4652	12.8386	13.3307
																																							377.3	19.3681	13.8248	16.4103	11.4095		24.1871	16.5864	17.3309	12.7891	13.135
																																							377.65	19.314	13.9491	16.3313	11.6882		24.1711	16.4208	17.3502	12.7164	13.435
																																							378	19.3214	13.9363	16.4327	11.4261		24.1105	16.5472	17.3064	12.8468	13.226
																																							378.35	19.2718	13.8415	16.3437	11.6133		24.0529	16.6058	17.1567	12.655	13.3206
																																							378.7	19.3003	13.9625	16.1845	11.4703		24.1072	16.514	17.2796	12.8433	13.276
																																							379.05	19.1876	13.9095	16.2523	11.5175		23.8978	16.4268	17.2381	12.8198	13.2584
																																							379.4	19.3516	13.9787	16.4351	11.3653		24.1327	16.5267	17.3955	12.758	13.2823
																																							379.75	19.3891	13.8778	16.4757	11.6016		24.0997	16.7256	17.3421	12.6263	13.3655
																																							380.1	19.474	13.8733	16.3708	11.5531		24.1872	16.81	17.4248	12.7558	13.272
																																							380.45	19.4011	13.6915	16.1993	11.6765		24.1791	16.6047	17.4194	12.6521	13.2037
																																							380.8	19.351	13.8549	16.3136	11.5777		24.2494	16.5778	17.2258	12.6225	13.3325
																																							381.15	19.3715	13.8465	16.2924	11.7293		24.3009	16.4904	17.3233	12.7183	13.352
																																							381.5	19.3607	13.9056	16.3743	11.5759		24.1425	16.5812	17.3584	12.6742	13.3564
																																							381.85	19.2935	13.9001	16.4109	11.5986		24.1286	16.6208	17.1311	12.5901	13.4043
																																							382.2	19.5919	13.8767	16.3478	11.3518		24.4357	16.7035	17.6364	12.8074	13.1489
																																							382.55	19.2354	13.904	16.3855	11.5476		23.9061	16.6266	17.1736	12.8065	13.2745
																																							382.9	19.3032	13.982	16.3478	11.458		24.0466	16.6566	17.2065	12.828	13.297
																																							383.25	19.4837	14.0177	16.4492	11.4813		24.2841	16.6854	17.4815	12.9511	13.2828
																																							383.6	19.3903	13.9765	16.4138	11.4991		24.2316	16.613	17.3263	12.8515	13.3003
																																							383.95	19.2855	13.8371	16.392	11.6556		24.0042	16.5608	17.2915	12.7326	13.2986
																																							384.3	19.2616	13.9291	16.2423	11.477		24.0401	16.6798	17.0649	12.7664	13.2844
																																							384.65	19.2758	13.8633	16.4268	11.7397		24.1503	16.531	17.146	12.607	13.4297
																																							385	19.2827	13.8404	16.4457	11.3175		24.1622	16.5351	17.1508	12.7702	13.1141
																																							385.35	19.2707	13.8555	16.3973	11.625		24.1986	16.4654	17.1482	12.7519	13.292
																																							385.7	19.3481	13.7306	16.4427	11.2591		24.2099	16.4906	17.3438	12.8595	12.9304
																																							386.05	19.4449	13.9636	16.2164	11.6311		24.3895	16.7929	17.1522	12.7092	13.4246
																																							386.4	19.3578	13.9056	16.3961	11.4212		24.2396	16.6156	17.2182	12.7467	13.2429
																																							386.75	19.232	13.7986	16.2511	11.4887		24.011	16.5901	17.0949	12.7457	13.1701
																																							387.1	19.3066	13.972	16.3201	11.5071		24.227	16.6284	17.0643	12.86	13.2955
																																							387.45	19.2394	13.8861	16.3903	11.6311		24.0347	16.4178	17.2657	12.7868	13.3083
																																							387.8	19.5269	13.9503	16.4303	11.4955		24.3954	16.6533	17.5321	12.913	13.2416
																																							388.15	19.3897	13.8845	16.2647	11.5691		24.1981	16.7158	17.2552	12.7926	13.2728
																																							388.5	19.3396	13.9229	16.2128	11.3242		24.1569	16.6921	17.1699	12.7892	13.1904
																																							388.85	19.3521	13.8176	16.3537	11.4721		24.2431	16.6451	17.1681	12.7496	13.1788
																																							389.2	19.4518	13.9608	16.2889	11.3917		24.3872	16.6316	17.3365	12.8999	13.2067
																																							389.55	19.1995	13.9882	16.1904	11.706		24.0358	16.4219	17.1408	12.8121	13.4352
																																							389.9	19.4683	13.8627	16.3113	11.4506		24.3002	16.6705	17.4343	12.8278	13.1741
																																							390.25	19.3254	13.977	16.405	11.388		24.0806	16.672	17.2237	12.8382	13.2519
																																							390.6	19.2513	13.861	16.4616	11.458		24.0569	16.4777	17.2193	12.7482	13.2159
																																							390.95	19.2496	13.8655	16.1598	11.3758		24.0879	16.479	17.1819	12.8888	13.109
																																							391.3	19.2576	13.8404	16.2435	11.5077		24.1615	16.3542	17.2572	12.8627	13.1629
																																							391.65	19.3937	13.8159	16.2788	11.5667		24.2381	16.5652	17.3778	12.7294	13.2345
																																							392	19.4062	14.0071	16.2618	11.4549		24.2635	16.7199	17.2352	12.9839	13.2426
																																							392.35	19.2217	13.832	16.0767	11.6225		24.019	16.4733	17.1727	12.6589	13.3138
																																							392.7	19.339	13.832	16.4315	11.3985		24.1247	16.6555	17.2369	12.7083	13.1771
																																							393.05	19.2821	13.7256	16.293	11.4494		24.0968	16.483	17.2666	12.703	13.0988
																																							393.4	19.2548	13.9436	16.3484	11.369		24.026	16.5456	17.1928	12.9605	13.1479
																																							393.75	19.298	13.8248	16.3001	11.6514		24.03	16.4538	17.4102	12.7347	13.2832
																																							394.1	19.4296	13.8984	16.3242	11.3997		24.2678	16.6201	17.4009	12.7934	13.2015
																																							394.45	19.0452	13.7367	16.3054	11.566		23.9679	16.2303	16.9373	12.6795	13.1799
																																							394.8	19.3795	13.8376	16.4675	11.5047		24.3477	16.5516	17.2391	12.701	13.2394
																																							395.15	19.3914	13.7741	16.2193	11.4439		24.1997	16.619	17.3556	12.7496	13.1212
																																							395.5	19.2007	13.8148	16.1999	11.5599		24.1623	16.3504	17.0895	12.6328	13.2784
																																							395.85	19.2155	13.9625	16.1515	11.7005		23.9641	16.4794	17.2029	12.8466	13.3895
																																							396.2	19.4159	13.9062	16.3119	11.3083		24.154	16.8129	17.2809	12.8984	13.1111
																																							396.55	18.9438	13.8036	16.2942	11.3285		23.7082	16.2151	16.9082	12.8011	13.0673
																																							396.9	19.4717	13.8655	16.2889	11.4795		24.192	16.8217	17.4013	12.8453	13.1826
																																							397.25	19.1819	13.8716	16.2305	11.7299		23.9641	16.2687	17.313	12.6056	13.4338
																																							397.6	19.2821	13.8477	16.3502	11.4856		24.1756	16.539	17.1316	12.7559	13.2125
																																							397.95	19.1215	13.8945	16.3278	11.4709		23.8138	16.3751	17.1756	12.7582	13.2508
																																							398.3	19.2462	13.909	16.3914	11.5126		24.0881	16.4039	17.2466	12.8295	13.2505
																																							398.65	19.0902	13.9631	16.2753	11.6035		23.8843	16.4092	16.977	12.9255	13.3021
																																							399	19.253	13.8839	16.1981	11.5231		23.984	16.5579	17.2172	12.7498	13.2706
																																							399.35	19.3516	13.8332	16.2565	11.5691		24.1932	16.5503	17.3112	12.7344	13.2506
																																							399.7	19.2792	13.8599	16.2971	11.4304		24.0593	16.5194	17.259	12.7349	13.2077
																																							400.05	19.2434	13.7612	16.1839	11.5378		24.0571	16.4457	17.2275	12.8607	13.0997
																																							400.4	19.3328	13.7361	16.2476	11.3966		24.1156	16.697	17.1859	12.6712	13.0988
[truncated: 14 more columns]
